# Supplementary material for: A new polymorph of 1,3-bis­(penta­fluoro­phen­yl)urea
Source: Acta Crystallogr Sect E Struct Rep Online. 2013 Mar 28;69(Pt 4):o608. doi: 10.1107/S1600536813007836 (PMC3629646; doi:10.1107/S1600536813007836)
Supplement: Supplementary file 1 [file e-69-0o608-sup1.cif]

##############################################################################
#                                                                            #
# This CIF contains the data in a paper accepted for publication in          #
# Acta Crystallographica Section E. It conforms to the requirements of       #
# Notes for Authors for Acta Crystallographica Section E, and has been       #
# peer reviewed under the auspices of the IUCr Commission on Journals.       #
#                                                                            #
# Full details of the Crystallographic Information File format               #
# are given in the paper "The Crystallographic Information File (CIF):       #
# a New Standard Archive File for Crystallography" by S. R. Hall, F. H.      #
# Allen and I. D. Brown [Acta Cryst. (1991), A47, 655-685].                  #
#                                                                            #
# The current version of the core CIF dictionary is obtainable from          #
# ftp://ftp.iucr.org/pub/cif_core.dic.                                       #
#                                                                            #
# Software is freely available for graphical display of the structure(s)     #
# in this CIF. For information consult the CIF software page                 #
# http://www.iucr.org/resources/cif/software.                                #
#                                                                            #
# This file may be used for bona fide research purposes within the           #
# scientific community so long as proper attribution is given to the journal # 
# article from which it was obtained.                                        #
#                                                                            #
##############################################################################
data_global
_audit_creation_method     'by CrystalStructure 4.0'
_journal_date_recd_electronic     2013-03-12
_journal_date_accepted     2013-03-21
_journal_name_full     'Acta Crystallographica, Section E'
_journal_year     2013
_journal_volume     69
_journal_issue      4
_journal_page_first     o608
_journal_page_last     o608
_journal_paper_category     QO
_journal_paper_doi     10.1107/S1600536813007836
_journal_coeditor_code     FF2101
_publ_contact_author_name     'Okuno Tsunehisa'
_publ_contact_author_address
;
Department of Material Science and Chemistry
Wakayama University
Sakaedani
Wakayama
640-8510
Japan
;
_publ_contact_author_email     'okuno@center.wakayama-u.ac.jp'
_publ_contact_author_fax     '+81-73-457-8272'
_publ_contact_author_phone     '+81-73-457-8264'
_publ_section_title
;
A new polymorph of 1,3-bis(pentafluorophenyl)urea
;
loop_
    _publ_author_name
    _publ_author_address
    'Okuno, Tsunehisa'
;
Department of Material Science and Chemistry
Wakayama University
Sakaedani
Wakayama
640-8510
Japan
;
_publ_section_synopsis
;
ENTER SYNOPSIS
;
data_I
_chemical_name_systematic
;
1,3-Bis(pentafluorophenyl)urea
;
_chemical_formula_moiety     'C13 H2 F10 N2 O'
_chemical_formula_sum     'C13 H2 F10 N2 O'
_chemical_formula_iupac     'C13 H2 F10 N2 O'
_chemical_formula_weight     392.16
_chemical_melting_point     ?
_symmetry_cell_setting     orthorhombic
_symmetry_space_group_name_H-M     'P 21 21 21'
_symmetry_space_group_name_Hall     'P 2ac 2ab'
loop_
    _symmetry_equiv_pos_site_id
    _symmetry_equiv_pos_as_xyz
    1 '+X,+Y,+Z'
    2 '1/2+X,1/2-Y,-Z'
    3 '-X,1/2+Y,1/2-Z'
    4 '1/2-X,-Y,1/2+Z'
_cell_length_a     4.5798(7)
_cell_length_b     9.5411(16)
_cell_length_c     29.136(5)
_cell_angle_alpha     90.0000
_cell_angle_beta     90.0000
_cell_angle_gamma     90.0000
_cell_volume     1273.1(4)
_cell_formula_units_Z     4
_cell_measurement_reflns_used     4650
_cell_measurement_theta_min     2.25
_cell_measurement_theta_max     31.19
_cell_measurement_temperature     93
_exptl_crystal_description     platelet
_exptl_crystal_colour     colorless
_exptl_crystal_size_max     0.150
_exptl_crystal_size_mid     0.150
_exptl_crystal_size_min     0.030
_exptl_crystal_density_diffrn     2.046
_exptl_crystal_density_meas     ?
_exptl_crystal_density_method     'not measured'
_exptl_crystal_F_000     768.00
_exptl_absorpt_coefficient_mu     0.231
_exptl_absorpt_correction_type     numerical
_exptl_absorpt_process_details     '(NUMABS; Rigaku, 1999)'
_exptl_absorpt_correction_T_min     0.978
_exptl_absorpt_correction_T_max     0.993
_diffrn_ambient_temperature     93
_diffrn_radiation_type     'Mo K\a'
_diffrn_radiation_wavelength     0.71075
_diffrn_measurement_device_type     'Rigaku Saturn724+'
_diffrn_measurement_method     \w
_diffrn_detector_area_resol_mean     28.445
_diffrn_reflns_number     10307
_diffrn_reflns_av_R_equivalents     0.0231
_diffrn_reflns_theta_max     29.00
_diffrn_reflns_theta_full     29.00
_diffrn_measured_fraction_theta_max     0.991
_diffrn_measured_fraction_theta_full     0.991
_diffrn_reflns_limit_h_min     -6
_diffrn_reflns_limit_h_max     5
_diffrn_reflns_limit_k_min     -12
_diffrn_reflns_limit_k_max     13
_diffrn_reflns_limit_l_min     -39
_diffrn_reflns_limit_l_max     37
_diffrn_standards_number     0
_diffrn_standards_interval_count     .
_diffrn_standards_decay_%     ?
_refine_special_details
;
Refinement was performed using all reflections except for two with very negative
<i>F</i>^2^. The weighted <i>R</i>-factor (<i>wR</i>) and goodness of fit
(<i>S</i>) are based on <i>F</i>^2^. <i>R</i>-factor (gt) are based on
<i>F</i>. The threshold expression of <i>F</i>^2^ > 2.0 \s(<i>F</i>^2^) is
used only for calculating <i>R</i>-factor (gt).
;
_reflns_number_total     1993
_reflns_number_gt     1941
_reflns_threshold_expression     F^2^>2\s(F^2^)
_refine_ls_structure_factor_coef     Fsqd
_refine_ls_R_factor_gt     0.0312
_refine_ls_wR_factor_ref     0.0802
_refine_ls_goodness_of_fit_ref     1.093
_refine_ls_number_reflns     1991
_refine_ls_number_parameters     241
_refine_ls_number_restraints     2
_refine_ls_hydrogen_treatment     refxyz
_refine_ls_weighting_scheme     calc
_refine_ls_weighting_details
            'w = 1/[\s^2^(Fo^2^)+(0.0393P)^2^+0.6807P] where P=(Fo^2^+2Fc^2^)/3'
_atom_sites_solution_hydrogens     geom
_atom_sites_solution_primary     direct
_atom_sites_solution_secondary     difmap
_refine_ls_shift/su_max     0.000
_refine_diff_density_max     0.340
_refine_diff_density_min     -0.200
_refine_ls_extinction_method     none
_refine_ls_extinction_coef     ?
_refine_ls_abs_structure_details     ?
_refine_ls_abs_structure_Flack     ?
loop_
    _atom_type_symbol
    _atom_type_description
    _atom_type_scat_dispersion_real
    _atom_type_scat_dispersion_imag
    _atom_type_scat_source
    'C' 'C' 0.0033 0.0016
;
International Tables for Crystallography
(1992, Vol. C, Tables 4.2.6.8 and 6.1.1.4)
;
    'H' 'H' 0.0000 0.0000
;
International Tables for Crystallography
(1992, Vol. C, Table 6.1.1.4)
;
    'F' 'F' 0.0171 0.0103
;
International Tables for Crystallography
(1992, Vol. C, Tables 4.2.6.8 and 6.1.1.4)
;
    'N' 'N' 0.0061 0.0033
;
International Tables for Crystallography
(1992, Vol. C, Tables 4.2.6.8 and 6.1.1.4)
;
    'O' 'O' 0.0106 0.0060
;
International Tables for Crystallography
(1992, Vol. C, Tables 4.2.6.8 and 6.1.1.4)
;
_computing_data_collection     'CrystalClear (Rigaku, 2008)'
_computing_cell_refinement     'CrystalClear (Rigaku, 2008)'
_computing_data_reduction     'CrystalClear (Rigaku, 2008)'
_computing_structure_solution     'SIR92 (Altomare, <i>et al.</i>, 1994)'
_computing_structure_refinement     'SHELXL97 (Sheldrick, 2008)'
_computing_molecular_graphics     'ORTEP-3 for Windows (Farrugia, 2012)'
_computing_publication_material     'CrystalStructure  (Rigaku, 2010)'
loop_
    _atom_site_type_symbol
    _atom_site_label
    _atom_site_fract_x
    _atom_site_fract_y
    _atom_site_fract_z
    _atom_site_U_iso_or_equiv
    _atom_site_adp_type
    _atom_site_calc_flag
    _atom_site_refinement_flags
    _atom_site_occupancy
    _atom_site_symmetry_multiplicity
    _atom_site_disorder_assembly
    _atom_site_disorder_group
    F F1 1.1418(3) 0.61873(13) 0.20307(4) 0.0201(3) Uani d . 1.0 4 . .
    F F2 0.9729(3) 0.60115(14) 0.11485(4) 0.0230(3) Uani d . 1.0 4 . .
    F F3 0.5296(4) 0.42251(14) 0.09057(4) 0.0261(3) Uani d . 1.0 4 . .
    F F4 0.2849(3) 0.25518(13) 0.15527(4) 0.0235(3) Uani d . 1.0 4 . .
    F F5 0.4741(3) 0.26032(12) 0.24218(4) 0.0199(3) Uani d . 1.0 4 . .
    F F6 1.1205(3) 0.65289(13) 0.41004(4) 0.0209(3) Uani d . 1.0 4 . .
    F F7 0.9048(4) 0.66890(14) 0.49612(4) 0.0269(3) Uani d . 1.0 4 . .
    F F8 0.4722(4) 0.49024(15) 0.52340(4) 0.0286(3) Uani d . 1.0 4 . .
    F F9 0.2803(3) 0.28817(15) 0.46530(4) 0.0261(3) Uani d . 1.0 4 . .
    F F10 0.5071(3) 0.26629(12) 0.38011(4) 0.0213(3) Uani d . 1.0 4 . .
    O O1 0.4972(3) 0.46701(15) 0.30935(5) 0.0163(3) Uani d . 1.0 4 . .
    N N1 0.9286(4) 0.4477(2) 0.27009(5) 0.0154(3) Uani d . 1.0 4 . .
    N N2 0.9324(4) 0.45284(19) 0.34806(5) 0.0149(3) Uani d . 1.0 4 . .
    C C1 0.8112(5) 0.4427(2) 0.22555(6) 0.0143(4) Uani d . 1.0 4 . .
    C C2 0.9298(5) 0.5288(2) 0.19172(6) 0.0156(4) Uani d . 1.0 4 . .
    C C3 0.8433(5) 0.5207(2) 0.14616(6) 0.0172(4) Uani d . 1.0 4 . .
    C C4 0.6225(5) 0.4295(3) 0.13398(6) 0.0180(4) Uani d . 1.0 4 . .
    C C5 0.4991(5) 0.3442(2) 0.16699(6) 0.0170(4) Uani d . 1.0 4 . .
    C C6 0.5947(5) 0.3492(2) 0.21201(6) 0.0150(4) Uani d . 1.0 4 . .
    C C7 0.8117(4) 0.4624(2) 0.39231(6) 0.0141(4) Uani d . 1.0 4 . .
    C C8 0.9103(5) 0.5630(2) 0.42307(6) 0.0155(4) Uani d . 1.0 4 . .
    C C9 0.8013(5) 0.5723(2) 0.46721(6) 0.0181(4) Uani d . 1.0 4 . .
    C C10 0.5852(5) 0.4809(3) 0.48127(6) 0.0196(4) Uani d . 1.0 4 . .
    C C11 0.4853(5) 0.3785(2) 0.45158(6) 0.0184(4) Uani d . 1.0 4 . .
    C C12 0.6005(5) 0.3694(2) 0.40767(6) 0.0158(4) Uani d . 1.0 4 . .
    C C13 0.7652(5) 0.4563(2) 0.30915(6) 0.0139(4) Uani d . 1.0 4 . .
    H H1 1.117(4) 0.451(3) 0.2722(9) 0.0184 Uiso d . 1.0 4 . .
    H H2 1.123(4) 0.459(3) 0.3452(9) 0.0179 Uiso d . 1.0 4 . .
loop_
    _atom_site_aniso_label
    _atom_site_aniso_U_11
    _atom_site_aniso_U_22
    _atom_site_aniso_U_33
    _atom_site_aniso_U_12
    _atom_site_aniso_U_13
    _atom_site_aniso_U_23
    F1 0.0170(6) 0.0229(6) 0.0204(6) -0.0048(5) -0.0003(5) -0.0012(5)
    F2 0.0234(6) 0.0297(6) 0.0158(5) 0.0024(6) 0.0033(5) 0.0049(5)
    F3 0.0296(7) 0.0353(7) 0.0135(5) 0.0054(7) -0.0075(6) -0.0045(5)
    F4 0.0220(6) 0.0210(6) 0.0276(6) -0.0030(6) -0.0094(6) -0.0061(5)
    F5 0.0200(6) 0.0195(6) 0.0202(6) -0.0027(6) -0.0016(5) 0.0030(5)
    F6 0.0185(6) 0.0226(6) 0.0215(6) -0.0072(6) -0.0018(5) 0.0029(5)
    F7 0.0326(8) 0.0299(7) 0.0181(5) -0.0002(7) -0.0049(6) -0.0073(5)
    F8 0.0303(7) 0.0426(8) 0.0129(5) 0.0047(7) 0.0060(6) 0.0026(5)
    F9 0.0201(6) 0.0324(7) 0.0259(6) -0.0066(6) 0.0043(6) 0.0104(6)
    F10 0.0221(6) 0.0197(6) 0.0221(6) -0.0056(6) -0.0011(5) -0.0017(5)
    O1 0.0100(6) 0.0234(7) 0.0154(6) -0.0001(6) -0.0011(6) 0.0006(6)
    N1 0.0097(7) 0.0242(8) 0.0122(7) 0.0003(7) -0.0006(6) -0.0007(6)
    N2 0.0094(7) 0.0237(8) 0.0117(7) 0.0000(7) -0.0004(6) 0.0004(6)
    C1 0.0126(8) 0.0174(8) 0.0129(8) 0.0016(8) -0.0009(7) -0.0011(7)
    C2 0.0134(8) 0.0178(8) 0.0155(8) 0.0009(7) -0.0004(7) -0.0017(7)
    C3 0.0180(9) 0.0202(9) 0.0135(8) 0.0046(8) 0.0014(7) 0.0013(7)
    C4 0.0193(9) 0.0230(9) 0.0116(8) 0.0063(9) -0.0036(8) -0.0040(7)
    C5 0.0159(9) 0.0165(8) 0.0186(8) 0.0001(8) -0.0051(8) -0.0043(7)
    C6 0.0136(8) 0.0163(8) 0.0152(8) 0.0015(8) -0.0007(7) -0.0010(7)
    C7 0.0111(8) 0.0184(9) 0.0127(8) 0.0013(8) -0.0003(7) 0.0026(7)
    C8 0.0134(8) 0.0180(8) 0.0151(8) -0.0005(8) -0.0008(7) 0.0026(7)
    C9 0.0197(9) 0.0200(9) 0.0147(8) 0.0027(8) -0.0029(8) -0.0017(7)
    C10 0.0190(9) 0.0277(10) 0.0122(8) 0.0060(9) 0.0015(7) 0.0032(7)
    C11 0.0141(8) 0.0224(9) 0.0188(8) 0.0003(8) 0.0015(8) 0.0081(7)
    C12 0.0139(8) 0.0172(8) 0.0162(8) 0.0003(8) -0.0012(7) 0.0010(7)
    C13 0.0141(8) 0.0150(8) 0.0126(8) -0.0006(7) -0.0003(7) 0.0000(7)
_geom_special_details
;
ENTER SPECIAL DETAILS OF THE MOLECULAR GEOMETRY
;
loop_
    _geom_bond_atom_site_label_1
    _geom_bond_atom_site_label_2
    _geom_bond_site_symmetry_1
    _geom_bond_site_symmetry_2
    _geom_bond_distance
    _geom_bond_publ_flag
    F1 C2 . . 1.337(3) ?
    F2 C3 . . 1.332(3) ?
    F3 C4 . . 1.336(3) ?
    F4 C5 . . 1.342(3) ?
    F5 C6 . . 1.340(3) ?
    F6 C8 . . 1.344(3) ?
    F7 C9 . . 1.336(3) ?
    F8 C10 . . 1.335(3) ?
    F9 C11 . . 1.336(3) ?
    F10 C12 . . 1.340(3) ?
    O1 C13 . . 1.232(3) ?
    N1 C1 . . 1.405(3) ?
    N1 C13 . . 1.364(3) ?
    N2 C7 . . 1.406(3) ?
    N2 C13 . . 1.368(3) ?
    C1 C2 . . 1.393(3) ?
    C1 C6 . . 1.391(3) ?
    C2 C3 . . 1.387(3) ?
    C3 C4 . . 1.380(3) ?
    C4 C5 . . 1.381(3) ?
    C5 C6 . . 1.384(3) ?
    C7 C8 . . 1.389(3) ?
    C7 C12 . . 1.387(3) ?
    C8 C9 . . 1.382(3) ?
    C9 C10 . . 1.381(3) ?
    C10 C11 . . 1.383(3) ?
    C11 C12 . . 1.387(3) ?
    N1 H1 . . 0.864(18) no
    N2 H2 . . 0.879(18) no
loop_
    _geom_contact_atom_site_label_1
    _geom_contact_atom_site_label_2
    _geom_contact_distance
    _geom_contact_site_symmetry_1
    _geom_contact_site_symmetry_2
    _geom_contact_publ_flag
    F1 F2 2.6895(18) . . no
    F1 N1 2.725(2) . . no
    F2 F3 2.744(2) . . no
    F3 F4 2.7126(18) . . no
    F4 F5 2.6767(18) . . no
    F5 O1 2.7803(19) . . no
    F5 N1 2.862(3) . . no
    F5 C13 3.014(3) . . no
    F6 F7 2.6999(18) . . no
    F6 N2 2.765(2) . . no
    F7 F8 2.732(2) . . no
    F8 F9 2.712(2) . . no
    F9 F10 2.6989(18) . . no
    F10 O1 2.8143(19) . . no
    F10 N2 2.799(3) . . no
    F10 C13 2.993(3) . . no
    O1 C1 2.843(3) . . no
    O1 C6 3.083(3) . . no
    O1 C7 2.814(3) . . no
    O1 C12 3.049(3) . . no
    C1 C4 2.807(3) . . no
    C2 C5 2.741(3) . . no
    C2 C13 3.571(3) . . no
    C3 C6 2.767(3) . . no
    C6 C13 3.109(3) . . no
    C7 C10 2.797(3) . . no
    C8 C11 2.753(3) . . no
    C8 C13 3.535(3) . . no
    C9 C12 2.757(3) . . no
    C12 C13 3.082(3) . . no
    F1 F5 3.5106(18) . 3_655 no
    F1 F5 2.7323(18) . 3_755 no
    F1 F10 3.2313(18) . 3_755 no
    F1 N1 3.251(3) . 3_755 no
    F1 N2 3.535(3) . 3_755 no
    F1 C1 3.557(3) . 1_655 no
    F1 C4 3.487(3) . 1_655 no
    F1 C5 3.263(3) . 1_655 no
    F1 C6 3.315(3) . 1_655 no
    F1 C6 3.523(3) . 3_755 no
    F1 C13 3.269(3) . 3_755 no
    F2 F3 3.147(2) . 1_655 no
    F2 F8 2.8148(18) . 4_664 no
    F2 F9 3.1594(19) . 3_655 no
    F2 F10 2.709(2) . 3_655 no
    F2 F10 2.859(2) . 3_755 no
    F2 N2 3.552(3) . 3_755 no
    F2 C4 3.441(3) . 1_655 no
    F2 C7 3.591(3) . 3_755 no
    F2 C12 3.286(3) . 3_755 no
    F3 F2 3.147(2) . 1_455 no
    F3 F6 3.0309(19) . 3_745 no
    F3 F7 2.9024(18) . 4_664 no
    F3 F8 3.131(2) . 4_564 no
    F3 F8 3.119(2) . 4_664 no
    F3 F10 3.3936(19) . 3_655 no
    F4 F6 2.8319(18) . 3_645 no
    F4 F6 3.4627(19) . 3_745 no
    F4 O1 3.101(2) . 3_645 no
    F4 N2 3.053(3) . 3_645 no
    F4 C1 3.478(3) . 1_455 no
    F4 C2 3.254(3) . 1_455 no
    F4 C3 3.252(3) . 1_455 no
    F4 C4 3.515(3) . 1_455 no
    F4 C7 3.150(3) . 3_645 no
    F4 C8 3.061(3) . 3_645 no
    F4 C13 3.043(3) . 3_645 no
    F5 F1 3.5106(18) . 3_645 no
    F5 F1 2.7323(18) . 3_745 no
    F5 O1 3.1785(19) . 3_645 no
    F5 N1 3.178(3) . 1_455 no
    F5 N1 3.525(3) . 3_645 no
    F5 C1 3.532(3) . 1_455 no
    F5 C1 3.432(3) . 3_645 no
    F5 C2 3.466(3) . 3_645 no
    F5 C13 3.442(3) . 3_645 no
    F6 F3 3.0309(19) . 3_755 no
    F6 F4 2.8319(18) . 3_655 no
    F6 F4 3.4627(19) . 3_755 no
    F6 F7 3.4730(18) . 2_566 no
    F6 C4 3.162(3) . 3_755 no
    F6 C5 3.377(3) . 3_755 no
    F6 C10 3.395(3) . 1_655 no
    F6 C11 3.333(3) . 1_655 no
    F6 C12 3.486(3) . 1_655 no
    F7 F3 2.9024(18) . 4_665 no
    F7 F6 3.4730(18) . 2_466 no
    F7 F7 2.773(2) . 2_466 no
    F7 F7 2.773(2) . 2_566 no
    F7 F8 3.208(3) . 1_655 no
    F7 F8 3.316(2) . 2_566 no
    F7 C9 3.246(3) . 2_566 no
    F7 C10 3.504(3) . 2_566 no
    F8 F2 2.8148(18) . 4_665 no
    F8 F3 3.131(2) . 4_565 no
    F8 F3 3.119(2) . 4_665 no
    F8 F7 3.208(3) . 1_455 no
    F8 F7 3.316(2) . 2_466 no
    F8 F9 3.026(2) . 2_556 no
    F8 C9 3.568(3) . 1_455 no
    F9 F2 3.1594(19) . 3_645 no
    F9 F8 3.026(2) . 2_456 no
    F9 F9 3.1405(19) . 2_456 no
    F9 F9 3.1405(19) . 2_556 no
    F9 C7 3.448(3) . 1_455 no
    F9 C8 3.356(3) . 1_455 no
    F9 C9 3.487(3) . 1_455 no
    F9 C10 3.133(3) . 2_456 no
    F9 C11 3.197(3) . 2_456 no
    F10 F1 3.2313(18) . 3_745 no
    F10 F2 2.709(2) . 3_645 no
    F10 F2 2.859(2) . 3_745 no
    F10 F3 3.3936(19) . 3_645 no
    F10 N2 3.312(3) . 1_455 no
    F10 C3 2.942(3) . 3_645 no
    F10 C4 3.293(3) . 3_645 no
    O1 F4 3.101(2) . 3_655 no
    O1 F5 3.1785(19) . 3_655 no
    O1 N1 2.850(3) . 1_455 no
    O1 N2 2.825(3) . 1_455 no
    O1 C13 3.354(3) . 1_455 no
    N1 F1 3.251(3) . 3_745 no
    N1 F5 3.178(3) . 1_655 no
    N1 F5 3.525(3) . 3_655 no
    N1 O1 2.850(3) . 1_655 no
    N2 F1 3.535(3) . 3_745 no
    N2 F2 3.552(3) . 3_745 no
    N2 F4 3.053(3) . 3_655 no
    N2 F10 3.312(3) . 1_655 no
    N2 O1 2.825(3) . 1_655 no
    C1 F1 3.557(3) . 1_455 no
    C1 F4 3.478(3) . 1_655 no
    C1 F5 3.532(3) . 1_655 no
    C1 F5 3.432(3) . 3_655 no
    C2 F4 3.254(3) . 1_655 no
    C2 F5 3.466(3) . 3_655 no
    C2 C5 3.228(3) . 1_655 no
    C2 C6 3.544(3) . 1_655 no
    C3 F4 3.252(3) . 1_655 no
    C3 F10 2.942(3) . 3_655 no
    C3 C5 3.496(3) . 1_655 no
    C4 F1 3.487(3) . 1_455 no
    C4 F2 3.441(3) . 1_455 no
    C4 F4 3.515(3) . 1_655 no
    C4 F6 3.162(3) . 3_745 no
    C4 F10 3.293(3) . 3_655 no
    C5 F1 3.263(3) . 1_455 no
    C5 F6 3.377(3) . 3_745 no
    C5 C2 3.228(3) . 1_455 no
    C5 C3 3.496(3) . 1_455 no
    C6 F1 3.315(3) . 1_455 no
    C6 F1 3.523(3) . 3_745 no
    C6 C2 3.544(3) . 1_455 no
    C7 F2 3.591(3) . 3_745 no
    C7 F4 3.150(3) . 3_655 no
    C7 F9 3.448(3) . 1_655 no
    C8 F4 3.061(3) . 3_655 no
    C8 F9 3.356(3) . 1_655 no
    C8 C11 3.275(3) . 1_655 no
    C9 F7 3.246(3) . 2_466 no
    C9 F8 3.568(3) . 1_655 no
    C9 F9 3.487(3) . 1_655 no
    C10 F6 3.395(3) . 1_455 no
    C10 F7 3.504(3) . 2_466 no
    C10 F9 3.133(3) . 2_556 no
    C11 F6 3.333(3) . 1_455 no
    C11 F9 3.197(3) . 2_556 no
    C11 C8 3.275(3) . 1_455 no
    C12 F2 3.286(3) . 3_745 no
    C12 F6 3.486(3) . 1_455 no
    C13 F1 3.269(3) . 3_745 no
    C13 F4 3.043(3) . 3_655 no
    C13 F5 3.442(3) . 3_655 no
    C13 O1 3.354(3) . 1_655 no
    F1 H1 2.58(3) . . no
    F5 H1 3.57(2) . . no
    F6 H2 2.64(3) . . no
    F10 H2 3.52(3) . . no
    O1 H1 3.040(19) . . no
    O1 H2 3.052(19) . . no
    N1 H2 2.37(3) . . no
    N2 H1 2.37(3) . . no
    C2 H1 2.61(3) . . no
    C6 H1 3.12(3) . . no
    C8 H2 2.66(3) . . no
    C12 H2 3.13(3) . . no
    H1 H2 2.13(4) . . no
    F1 H1 3.46(3) . 3_755 no
    F4 H2 3.39(3) . 3_645 no
    F5 H1 2.60(3) . 1_455 no
    F5 H1 3.52(3) . 3_745 no
    F10 H2 2.74(3) . 1_455 no
    O1 H1 2.06(2) . 1_455 no
    O1 H2 2.01(2) . 1_455 no
    C1 H1 3.460(19) . 1_455 no
    C6 H1 2.97(3) . 1_455 no
    C7 H2 3.44(2) . 1_455 no
    C11 H2 3.60(3) . 1_455 no
    C12 H2 2.97(3) . 1_455 no
    C13 H1 3.160(19) . 1_455 no
    C13 H2 3.123(19) . 1_455 no
    H1 F1 3.46(3) . 3_745 no
    H1 F5 2.60(3) . 1_655 no
    H1 F5 3.52(3) . 3_755 no
    H1 O1 2.06(2) . 1_655 no
    H1 C1 3.460(19) . 1_655 no
    H1 C6 2.97(3) . 1_655 no
    H1 C13 3.160(19) . 1_655 no
    H2 F4 3.39(3) . 3_655 no
    H2 F10 2.74(3) . 1_655 no
    H2 O1 2.01(2) . 1_655 no
    H2 C7 3.44(2) . 1_655 no
    H2 C11 3.60(3) . 1_655 no
    H2 C12 2.97(3) . 1_655 no
    H2 C13 3.123(19) . 1_655 no
loop_
    _geom_angle_atom_site_label_1
    _geom_angle_atom_site_label_2
    _geom_angle_atom_site_label_3
    _geom_angle_site_symmetry_1
    _geom_angle_site_symmetry_2
    _geom_angle_site_symmetry_3
    _geom_angle
    _geom_angle_publ_flag
    C1 N1 C13 . . . 124.23(17) ?
    C7 N2 C13 . . . 122.57(16) ?
    N1 C1 C2 . . . 118.94(18) ?
    N1 C1 C6 . . . 123.82(17) ?
    C2 C1 C6 . . . 117.09(17) ?
    F1 C2 C1 . . . 119.10(16) ?
    F1 C2 C3 . . . 118.66(17) ?
    C1 C2 C3 . . . 122.19(18) ?
    F2 C3 C2 . . . 119.74(18) ?
    F2 C3 C4 . . . 120.90(16) ?
    C2 C3 C4 . . . 119.36(18) ?
    F3 C4 C3 . . . 120.55(18) ?
    F3 C4 C5 . . . 119.96(19) ?
    C3 C4 C5 . . . 119.49(17) ?
    F4 C5 C4 . . . 119.68(17) ?
    F4 C5 C6 . . . 119.63(17) ?
    C4 C5 C6 . . . 120.70(19) ?
    F5 C6 C1 . . . 120.90(16) ?
    F5 C6 C5 . . . 118.00(17) ?
    C1 C6 C5 . . . 121.09(18) ?
    N2 C7 C8 . . . 120.58(17) ?
    N2 C7 C12 . . . 121.92(17) ?
    C8 C7 C12 . . . 117.45(17) ?
    F6 C8 C7 . . . 119.45(16) ?
    F6 C8 C9 . . . 118.75(17) ?
    C7 C8 C9 . . . 121.79(19) ?
    F7 C9 C8 . . . 120.16(19) ?
    F7 C9 C10 . . . 120.19(17) ?
    C8 C9 C10 . . . 119.65(18) ?
    F8 C10 C9 . . . 120.58(18) ?
    F8 C10 C11 . . . 119.58(19) ?
    C9 C10 C11 . . . 119.84(17) ?
    F9 C11 C10 . . . 120.09(17) ?
    F9 C11 C12 . . . 120.21(17) ?
    C10 C11 C12 . . . 119.70(19) ?
    F10 C12 C7 . . . 119.93(16) ?
    F10 C12 C11 . . . 118.52(18) ?
    C7 C12 C11 . . . 121.54(18) ?
    O1 C13 N1 . . . 123.73(17) ?
    O1 C13 N2 . . . 123.75(17) ?
    N1 C13 N2 . . . 112.52(17) ?
    C1 N1 H1 . . . 116.7(17) no
    C13 N1 H1 . . . 119.0(17) no
    C7 N2 H2 . . . 118.2(17) no
    C13 N2 H2 . . . 118.4(17) no
loop_
    _geom_torsion_atom_site_label_1
    _geom_torsion_atom_site_label_2
    _geom_torsion_atom_site_label_3
    _geom_torsion_atom_site_label_4
    _geom_torsion_site_symmetry_1
    _geom_torsion_site_symmetry_2
    _geom_torsion_site_symmetry_3
    _geom_torsion_site_symmetry_4
    _geom_torsion
    _geom_torsion_publ_flag
    C1 N1 C13 O1 . . . . -3.5(3) no
    C1 N1 C13 N2 . . . . 177.01(17) no
    C13 N1 C1 C2 . . . . 133.29(19) no
    C13 N1 C1 C6 . . . . -51.4(3) no
    C7 N2 C13 O1 . . . . -0.5(3) no
    C7 N2 C13 N1 . . . . 179.00(16) no
    C13 N2 C7 C8 . . . . -125.94(19) no
    C13 N2 C7 C12 . . . . 56.8(3) no
    N1 C1 C2 F1 . . . . -3.3(3) no
    N1 C1 C2 C3 . . . . 174.14(16) no
    N1 C1 C6 F5 . . . . 3.0(3) no
    N1 C1 C6 C5 . . . . -176.48(16) no
    C2 C1 C6 F5 . . . . 178.43(16) no
    C2 C1 C6 C5 . . . . -1.1(3) no
    C6 C1 C2 F1 . . . . -178.95(16) no
    C6 C1 C2 C3 . . . . -1.5(3) no
    F1 C2 C3 F2 . . . . 0.4(3) no
    F1 C2 C3 C4 . . . . -179.26(15) no
    C1 C2 C3 F2 . . . . -177.03(17) no
    C1 C2 C3 C4 . . . . 3.3(3) no
    F2 C3 C4 F3 . . . . -1.5(3) no
    F2 C3 C4 C5 . . . . 177.88(16) no
    C2 C3 C4 F3 . . . . 178.15(17) no
    C2 C3 C4 C5 . . . . -2.5(3) no
    F3 C4 C5 F4 . . . . -0.4(3) no
    F3 C4 C5 C6 . . . . 179.35(16) no
    C3 C4 C5 F4 . . . . -179.83(18) no
    C3 C4 C5 C6 . . . .  0.0(3) no
    F4 C5 C6 F5 . . . . 2.1(3) no
    F4 C5 C6 C1 . . . . -178.37(15) no
    C4 C5 C6 F5 . . . . -177.65(17) no
    C4 C5 C6 C1 . . . . 1.8(3) no
    N2 C7 C8 F6 . . . . 0.8(3) no
    N2 C7 C8 C9 . . . . -178.16(16) no
    N2 C7 C12 F10 . . . . 0.4(3) no
    N2 C7 C12 C11 . . . . 179.16(16) no
    C8 C7 C12 F10 . . . . -176.99(16) no
    C8 C7 C12 C11 . . . . 1.8(3) no
    C12 C7 C8 F6 . . . . 178.23(16) no
    C12 C7 C8 C9 . . . . -0.8(3) no
    F6 C8 C9 F7 . . . . -0.1(3) no
    F6 C8 C9 C10 . . . . 179.98(15) no
    C7 C8 C9 F7 . . . . 178.88(17) no
    C7 C8 C9 C10 . . . . -1.0(3) no
    F7 C9 C10 F8 . . . . 1.7(3) no
    F7 C9 C10 C11 . . . . -178.09(17) no
    C8 C9 C10 F8 . . . . -178.41(18) no
    C8 C9 C10 C11 . . . . 1.8(3) no
    F8 C10 C11 F9 . . . . -1.1(3) no
    F8 C10 C11 C12 . . . . 179.42(16) no
    C9 C10 C11 F9 . . . . 178.72(18) no
    C9 C10 C11 C12 . . . . -0.8(3) no
    F9 C11 C12 F10 . . . . -1.8(3) no
    F9 C11 C12 C7 . . . . 179.43(16) no
    C10 C11 C12 F10 . . . . 177.76(17) no
    C10 C11 C12 C7 . . . . -1.0(3) no
loop_
    _geom_hbond_atom_site_label_D
    _geom_hbond_atom_site_label_H
    _geom_hbond_atom_site_label_A
    _geom_hbond_site_symmetry_D
    _geom_hbond_site_symmetry_H
    _geom_hbond_site_symmetry_A
    _geom_hbond_distance_DH
    _geom_hbond_distance_HA
    _geom_hbond_distance_DA
    _geom_hbond_angle_DHA
    _geom_hbond_publ_flag
    N1 H1 O1 . . 1_655 0.864(18) 2.057(18) 2.850(3) 152(3) y
    N2 H2 O1 . . 1_655 0.879(18) 2.008(18) 2.825(3) 154(3) y
