# Supplementary material for: A new polymorph of 1,3-bis­(penta­fluoro­phen­yl)urea
Source: Acta Crystallogr Sect E Struct Rep Online. 2013 Mar 28;69(Pt 4):o608. doi: 10.1107/S1600536813007836 (PMC3629646; doi:10.1107/S1600536813007836)
Supplement: Supplementary file 2 [file e-69-0o608-Isup2.hkl]

# 
# h,k,l, Fc-squared, Fo-squared, sigma(Fo-squared) and status flag 
# 
data_I
_shelx_title ' p_PD_DAurethane_C6F5' 
_shelx_refln_list_code          4 
_shelx_F_calc_maximum      113.48 
_exptl_crystal_F_000       768.00 
_reflns_d_resolution_high  0.7330 
 
loop_ 
 _symmetry_equiv_pos_as_xyz 
 'x, y, z' 
 'x+1/2, -y+1/2, -z' 
 '-x, y+1/2, -z+1/2' 
 '-x+1/2, -y, z+1/2' 
 
_cell_length_a     4.5798 
_cell_length_b     9.5411 
_cell_length_c    29.1360 
_cell_angle_alpha  90.000 
_cell_angle_beta   90.000 
_cell_angle_gamma  90.000 
 
_shelx_F_squared_multiplier     1.000 
 
loop_ 
 _refln_index_h 
 _refln_index_k 
 _refln_index_l 
 _refln_F_squared_calc 
 _refln_F_squared_meas 
 _refln_F_squared_sigma 
 _refln_observed_status 
   4   0   0      558.22      497.87      8.96 o 
   6   0   0        1.27        3.01      1.41 o 
   2   1   0      147.24      135.90      1.37 o 
   3   1   0     1676.42     1938.42     11.93 o 
   4   1   0      715.04      749.39      5.75 o 
   5   1   0      320.81      310.98      3.78 o 
   6   1   0      105.73      101.23      4.22 o 
   2   2   0     1283.56     1271.49     11.74 o 
   3   2   0      112.45      128.91      2.36 o 
   4   2   0      191.88      206.11      2.81 o 
   5   2   0       18.23       18.29      2.73 o 
   6   2   0       14.00        9.06      1.58 o 
   1   3   0     6438.22     6524.83     40.03 o 
   2   3   0      557.11      558.75     13.96 o 
   3   3   0       19.05       18.43      2.43 o 
   4   3   0       67.20       67.97      1.71 o 
   5   3   0        0.69        1.71      0.84 o 
   6   3   0       15.85       11.40      2.96 o 
   0   4   0     2145.03     2058.47     25.39 o 
   1   4   0       58.86       51.86      2.07 o 
   2   4   0       20.15       24.77      1.23 o 
   3   4   0      446.39      472.46      4.68 o 
   4   4   0     1294.28     1348.30     13.82 o 
   5   4   0        0.00        2.25      1.07 o 
   1   5   0       90.23       80.01      4.25 o 
   2   5   0       45.25       61.15      1.43 o 
   3   5   0       25.40       28.86      2.29 o 
   4   5   0        6.76        6.85      0.85 o 
   5   5   0      221.86      221.84      5.13 o 
   0   6   0      950.50      986.78     44.35 o 
   1   6   0       76.19       80.02      1.50 o 
   2   6   0        6.94        7.73      1.34 o 
   3   6   0      331.58      342.74      3.84 o 
   4   6   0      561.07      602.36      5.82 o 
   5   6   0       33.88       21.79      2.86 o 
   1   7   0      124.67      110.68      3.29 o 
   2   7   0      133.84      121.49      6.41 o 
   3   7   0      165.73      160.58      3.66 o 
   4   7   0        3.14        0.63      0.55 o 
   5   7   0        0.10        4.95      2.22 o 
   0   8   0      218.54      208.14      2.29 o 
   1   8   0       11.18       10.99      1.59 o 
   2   8   0      305.80      302.36      9.72 o 
   3   8   0        0.12        0.78      0.67 o 
   4   8   0       41.14       51.78      2.37 o 
   1   9   0     1228.25     1337.61     25.61 o 
   2   9   0      119.33      125.83      4.44 o 
   3   9   0       38.44       46.57      3.34 o 
   4   9   0       32.84       30.52      2.33 o 
   1  10   0      356.73      366.41      8.20 o 
   2  10   0       24.33       22.87      2.58 o 
   3  10   0       68.23       39.42     21.16 o 
   1  11   0       27.28       22.60      3.55 o 
   2  11   0        7.04        5.00      1.83 o 
   3  11   0        5.15        1.53      1.30 o 
   0  12   0       10.38        6.44      3.43 o 
   1  12   0       15.60       13.53      3.45 o 
   2  12   0       51.00       43.32      5.67 o 
   1   0   1      195.17      217.61      2.05 o 
   2   0   1      966.87     1079.31     19.05 o 
   3   0   1     3821.05     4157.55     30.69 o 
   4   0   1        1.40        1.00      0.58 o 
   5   0   1      369.46      377.82      4.24 o 
   6   0   1      162.63      162.25      3.39 o 
   0   1   1       17.36       15.97      0.50 o 
   1   1   1      493.48      483.26      6.02 o 
   2   1   1      310.72      390.25      1.46 o 
   3   1   1     1549.85     1672.75     19.51 o 
   4   1   1      538.77      541.49      3.38 o 
   5   1   1      202.21      205.19      2.08 o 
   6   1   1      439.53      461.83      4.44 o 
   0   2   1     4758.61     4649.05     72.71 o 
   1   2   1    10267.34    10051.37     97.70 o 
   2   2   1      685.55      738.04      5.76 o 
   3   2   1       31.75       53.25      1.39 o 
   4   2   1      351.63      347.09      2.54 o 
   5   2   1      126.42      123.40      2.03 o 
   6   2   1       54.34       56.68      2.85 o 
   0   3   1        2.55        2.24      0.35 o 
   1   3   1     8280.13     8298.02     49.36 o 
   2   3   1     3398.02     3682.85     21.99 o 
   3   3   1       51.21       64.67      1.16 o 
   4   3   1       12.12       13.26      1.03 o 
   5   3   1      130.09      132.85      2.15 o 
   6   3   1        4.72        2.79      0.69 o 
   0   4   1     1215.58     1182.42      6.38 o 
   1   4   1     1044.23      930.10      4.80 o 
   2   4   1       29.47       24.42      1.49 o 
   3   4   1      116.83      121.63      1.43 o 
   4   4   1        1.14        4.96      1.23 o 
   5   4   1      277.93      275.96      3.80 o 
   0   5   1     1737.96     1732.89      7.19 o 
   1   5   1      521.62      501.51      3.27 o 
   2   5   1      881.04      959.57      9.81 o 
   3   5   1      126.60      131.21      1.65 o 
   4   5   1       17.00       15.51      1.22 o 
   5   5   1       64.53       61.26      2.85 o 
   0   6   1     4938.63     4900.92     78.84 o 
   1   6   1      326.86      331.17      2.58 o 
   2   6   1      177.90      176.50      2.30 o 
   3   6   1        0.86        3.64      0.59 o 
   4   6   1      131.25      126.40      1.92 o 
   5   6   1       18.06       13.55      1.48 o 
   0   7   1       29.85       24.23      1.29 o 
   1   7   1      653.03      631.69      4.39 o 
   2   7   1      993.00     1031.19      8.22 o 
   3   7   1       48.05       43.78      1.27 o 
   4   7   1       36.39       30.43      1.99 o 
   5   7   1      194.08      202.82      3.26 o 
   0   8   1      121.74      115.75      1.90 o 
   1   8   1      806.64      816.59      9.35 o 
   2   8   1      665.63      693.03      7.09 o 
   3   8   1       40.95       39.31      1.60 o 
   4   8   1       41.82       43.80      1.61 o 
   0   9   1      694.90      717.40     10.37 o 
   1   9   1     2062.41     2168.80     23.98 o 
   2   9   1      291.24      292.04      3.49 o 
   3   9   1       12.30       12.68      1.30 o 
   4   9   1       12.38        9.97      1.16 o 
   1  10   1      339.80      363.06     18.38 o 
   2  10   1       27.40       25.86      1.89 o 
   3  10   1      236.30      260.18      5.00 o 
   0  11   1     2116.52     2212.06      9.43 o 
   1  11   1       12.99       14.50      1.50 o 
   2  11   1       41.63       45.48      2.96 o 
   3  11   1      102.68       97.41      4.04 o 
   0  12   1      689.59      720.21      6.76 o 
   1  12   1      212.63      231.12      3.16 o 
   2  12   1       49.96       41.63      4.14 o 
   0  13   1        1.13        1.35      0.66 o 
   1   0   2      637.61      586.60      3.99 o 
   2   0   2       18.74       26.75      0.87 o 
   3   0   2      456.64      444.55      7.77 o 
   4   0   2        4.17        1.51      0.82 o 
   5   0   2       46.68       45.46      2.18 o 
   6   0   2       15.88       14.93      1.64 o 
   0   1   2       90.69       88.98      1.37 o 
   1   1   2      141.77      133.46      1.71 o 
   2   1   2     1645.01     1607.00      6.48 o 
   3   1   2       21.54       26.59      1.50 o 
   4   1   2       88.61       86.02      1.27 o 
   5   1   2      189.70      178.20      1.87 o 
   6   1   2      117.78      118.33      2.01 o 
   0   2   2      131.42      121.60      1.67 o 
   1   2   2     2214.91     2138.32     11.48 o 
   2   2   2     2233.16     2236.37     17.63 o 
   3   2   2        2.77        8.09      0.79 o 
   4   2   2      236.73      247.26      3.42 o 
   5   2   2       14.94       11.10      1.07 o 
   6   2   2       65.77       61.37      1.47 o 
   0   3   2        3.66        3.81      0.34 o 
   1   3   2     5828.17     5704.96     24.04 o 
   2   3   2      970.51     1046.96      7.55 o 
   3   3   2      929.04      956.82      5.45 o 
   4   3   2      325.42      319.53      3.11 o 
   5   3   2       30.67       26.57      2.07 o 
   6   3   2       12.41        8.67      1.13 o 
   0   4   2      742.94      744.49      5.85 o 
   1   4   2      926.54      923.81      6.64 o 
   2   4   2      574.01      558.42      2.53 o 
   3   4   2       45.25       48.25      1.19 o 
   4   4   2      247.42      236.97      2.53 o 
   5   4   2      175.71      178.47      2.56 o 
   0   5   2     1853.55     1716.33     21.09 o 
   1   5   2      976.41      967.90      4.09 o 
   2   5   2      639.22      690.15      6.25 o 
   3   5   2      805.47      840.11      6.90 o 
   4   5   2      162.04      162.69      1.90 o 
   5   5   2       88.55       97.85      2.06 o 
   0   6   2     1318.28     1234.13     22.31 o 
   1   6   2      685.54      700.56      6.44 o 
   2   6   2      469.32      463.72      4.40 o 
   3   6   2      513.54      517.30      2.85 o 
   4   6   2       14.67       14.59      1.23 o 
   5   6   2       24.02       18.13      1.69 o 
   0   7   2       17.74       17.99      2.18 o 
   1   7   2       82.57       79.70      2.03 o 
   2   7   2        9.11       11.13      1.67 o 
   3   7   2       67.84       73.13      1.32 o 
   4   7   2       86.13       89.51      3.05 o 
   5   7   2        5.49        3.77      1.11 o 
   0   8   2       83.89       75.91      2.81 o 
   1   8   2       86.10       80.45      1.86 o 
   2   8   2      321.64      339.53      4.42 o 
   3   8   2       20.61       18.22      1.40 o 
   4   8   2       34.12       34.11      1.59 o 
   0   9   2      187.55      187.58      4.57 o 
   1   9   2      132.16      171.44     18.18 o 
   2   9   2       47.50       47.60      2.23 o 
   3   9   2      311.70      328.42      5.96 o 
   4   9   2       25.58       16.76      2.85 o 
   1  10   2      268.55      295.13     15.06 o 
   2  10   2       60.09       60.64      1.97 o 
   3  10   2       38.12       30.48      2.91 o 
   1  11   2       90.09       92.17      2.12 o 
   2  11   2      138.05      150.36      4.01 o 
   3  11   2       72.78       64.86      4.61 o 
   0  12   2       79.36       76.00      7.66 o 
   1  12   2       32.32       20.24      4.00 o 
   2  12   2        0.60        0.37      1.06 o 
   1   0   3        3.57        6.68      0.57 o 
   2   0   3      427.70      384.38      3.24 o 
   3   0   3       62.18       57.47      1.62 o 
   4   0   3      101.33       98.27      1.82 o 
   5   0   3        5.52        4.56      1.23 o 
   6   0   3      213.66      203.10      3.32 o 
   0   1   3        1.65       11.59      0.89 o 
   1   1   3      815.32      741.19      3.43 o 
   2   1   3     1857.14     1757.39      7.62 o 
   3   1   3      767.99      776.54      3.80 o 
   4   1   3      443.51      455.13      3.39 o 
   5   1   3       43.25       36.60      1.28 o 
   6   1   3        0.74        0.97      0.44 o 
   0   2   3      276.19      252.68      1.86 o 
   1   2   3      961.42      925.91      6.00 o 
   2   2   3      704.06      698.12      5.55 o 
   3   2   3       15.45       18.84      1.16 o 
   4   2   3       40.16       44.81      1.54 o 
   5   2   3      476.25      457.06      4.48 o 
   6   2   3       62.53       57.73      2.46 o 
   0   3   3     8782.89     8740.07     50.41 o 
   1   3   3      649.00      584.87      4.21 o 
   2   3   3     1288.17     1351.62     13.37 o 
   3   3   3      181.49      185.50      1.87 o 
   4   3   3      119.33      100.76      1.93 o 
   5   3   3      247.31      236.47      3.40 o 
   6   3   3       83.87       89.08      2.24 o 
   0   4   3      235.46      249.60      1.94 o 
   1   4   3      190.99      193.79      1.37 o 
   2   4   3      584.58      673.50      6.28 o 
   3   4   3       90.69       95.68      1.32 o 
   4   4   3      322.07      291.04      2.86 o 
   5   4   3      116.78       98.44      2.04 o 
   0   5   3      512.79      570.36      9.44 o 
   1   5   3      489.19      497.95      3.22 o 
   2   5   3     1172.52     1133.55      6.92 o 
   3   5   3      114.81      114.60      4.49 o 
   4   5   3      358.03      359.62      3.29 o 
   5   5   3       56.22       66.09      1.77 o 
   0   6   3      102.06      126.08      2.13 o 
   1   6   3     2053.09     2185.44     15.89 o 
   2   6   3      123.77      124.49      3.79 o 
   3   6   3       68.43       59.24      1.37 o 
   4   6   3      104.51      113.01      1.67 o 
   5   6   3       42.79       33.48      2.12 o 
   0   7   3      802.23      794.05     15.95 o 
   1   7   3       79.57       74.77      1.16 o 
   2   7   3       83.08       79.47      2.39 o 
   3   7   3      297.13      304.01      2.91 o 
   4   7   3       28.09       26.60      2.13 o 
   5   7   3       82.22       87.41      3.16 o 
   0   8   3      577.84      578.05      6.88 o 
   1   8   3       56.23       64.34      2.32 o 
   2   8   3        3.88        4.87      1.07 o 
   3   8   3      144.57      150.37      2.32 o 
   4   8   3       26.00       16.96      1.97 o 
   0   9   3       39.52       41.09      2.48 o 
   1   9   3      153.65      152.34      3.00 o 
   2   9   3       64.73       58.80      1.54 o 
   3   9   3       38.08       36.22      2.51 o 
   4   9   3       33.66       29.98      2.79 o 
   0  10   3      318.05      328.65      8.02 o 
   1  10   3       49.31       53.64      3.04 o 
   2  10   3       17.88       14.69      1.74 o 
   3  10   3       19.75       14.53      1.91 o 
   0  11   3      221.10      218.24      7.78 o 
   1  11   3        3.29        2.50      0.72 o 
   2  11   3       19.20       14.72      2.83 o 
   3  11   3       34.63       19.92      4.03 o 
   0  12   3       93.20       87.54      2.50 o 
   1  12   3      101.09      100.37      4.11 o 
   2  12   3       67.93       71.60      6.78 o 
   0   0   4      266.21      268.86      4.65 o 
   1   0   4     1218.66     1033.36      5.12 o 
   2   0   4      102.57       97.11      1.23 o 
   3   0   4      422.03      427.35      5.30 o 
   4   0   4        3.73        2.54      0.75 o 
   5   0   4       58.56       54.67      2.40 o 
   6   0   4       90.86       94.69      3.04 o 
   0   1   4     3661.71     3572.43     14.89 o 
   1   1   4     7463.19     7579.44    102.17 o 
   2   1   4     1473.12     1425.34      6.77 o 
   3   1   4      672.62      672.74      4.22 o 
   4   1   4     1368.57     1411.74     13.17 o 
   5   1   4        5.66        6.01      0.70 o 
   6   1   4       49.63       49.07      2.64 o 
   0   2   4        3.46        4.47      0.62 o 
   1   2   4     4988.39     5021.91     24.10 o 
   2   2   4       86.82       64.67      1.17 o 
   3   2   4      328.40      325.51      2.67 o 
   4   2   4      303.14      292.00      2.51 o 
   5   2   4        3.57        3.76      0.69 o 
   6   2   4        0.80        1.76      0.60 o 
   0   3   4    12877.55    12235.90    118.95 o 
   1   3   4      692.04      712.04      4.62 o 
   2   3   4     1373.12     1388.79      5.79 o 
   3   3   4      731.86      735.05      4.91 o 
   4   3   4      135.10      138.64      1.97 o 
   5   3   4      587.48      576.03      7.43 o 
   6   3   4       21.75       12.09      2.24 o 
   0   4   4      648.58      632.32      3.08 o 
   1   4   4      981.63      971.98      5.48 o 
   2   4   4     2354.88     2460.79      9.90 o 
   3   4   4      649.55      681.08      5.52 o 
   4   4   4      101.74       92.92      1.74 o 
   5   4   4      109.56      111.44      2.38 o 
   0   5   4       23.43       25.93      2.34 o 
   1   5   4      635.53      661.04      4.57 o 
   2   5   4      878.17      936.70      5.47 o 
   3   5   4      700.56      725.92      4.61 o 
   4   5   4      258.55      251.19      2.63 o 
   5   5   4       24.02       16.74      1.88 o 
   0   6   4     1669.81     1656.05     20.79 o 
   1   6   4      243.87      251.59      3.36 o 
   2   6   4     1129.75     1153.02      9.74 o 
   3   6   4       45.76       67.54      4.92 o 
   4   6   4      173.74      161.02      1.94 o 
   5   6   4       80.77       86.58      1.99 o 
   0   7   4      446.30      512.20      4.99 o 
   1   7   4       59.66       60.85      1.08 o 
   2   7   4      875.26      861.65     14.68 o 
   3   7   4      230.77      220.79      2.67 o 
   4   7   4      363.19      381.95      5.59 o 
   5   7   4      245.51      257.44      2.90 o 
   0   8   4       42.02       36.19      2.13 o 
   1   8   4      522.81      533.67      7.64 o 
   2   8   4      509.61      530.16      4.59 o 
   3   8   4      194.43      208.74      2.19 o 
   4   8   4      110.94      108.91      2.37 o 
   0   9   4       66.11       60.98      1.76 o 
   1   9   4      677.73      698.33     10.24 o 
   2   9   4       74.77       74.04      1.54 o 
   3   9   4       69.72       63.65      1.69 o 
   4   9   4       26.76       23.05      3.04 o 
   0  10   4       44.24       43.47      8.26 o 
   1  10   4       55.10       54.61      2.40 o 
   2  10   4       52.97       59.03      2.61 o 
   3  10   4       11.07        9.51      1.74 o 
   0  11   4      125.09      124.61      8.46 o 
   1  11   4       39.19       36.17      3.10 o 
   2  11   4       40.00       28.60      2.85 o 
   3  11   4       22.71       19.65      4.17 o 
   0  12   4        1.42       -0.12      0.81 o 
   1  12   4       89.98       91.43      3.00 o 
   2  12   4        5.80        4.63      1.87 o 
   1   0   5        2.98        5.91      0.98 o 
   2   0   5     3812.67     3867.69     35.54 o 
   3   0   5      211.73      212.78      2.79 o 
   4   0   5       64.73       56.72      2.77 o 
   5   0   5        9.66        9.25      1.28 o 
   6   0   5       68.44       66.48      2.81 o 
   0   1   5      709.34      681.72      4.27 o 
   1   1   5     5241.29     5200.99     24.56 o 
   2   1   5     1384.86     1367.04      5.23 o 
   3   1   5       13.57       18.10      1.36 o 
   4   1   5      312.47      320.12      3.69 o 
   5   1   5       91.41       84.48      1.79 o 
   6   1   5        3.04        2.27      0.56 o 
   0   2   5        7.08        6.10      0.59 o 
   1   2   5     5092.20     5008.38     27.78 o 
   2   2   5     1768.21     1855.09     12.23 o 
   3   2   5      691.72      702.48      5.61 o 
   4   2   5      100.20      105.46      1.34 o 
   5   2   5      196.23      195.64      2.25 o 
   6   2   5        8.02        5.60      0.90 o 
   0   3   5     6524.83     6327.38     57.55 o 
   1   3   5     7133.51     7342.83     33.04 o 
   2   3   5     2057.03     1958.97     12.56 o 
   3   3   5     1320.53     1353.65      9.47 o 
   4   3   5       19.05       20.41      1.58 o 
   5   3   5       22.22       21.35      2.03 o 
   6   3   5       58.90       55.72      1.53 o 
   0   4   5      176.53      182.95      1.82 o 
   1   4   5     1082.18     1096.16      6.44 o 
   2   4   5     3557.89     3884.30     31.12 o 
   3   4   5     1377.32     1419.88      8.68 o 
   4   4   5       37.64       40.59      1.37 o 
   5   4   5      195.25      205.00      3.73 o 
   0   5   5     1447.72     1510.97      8.94 o 
   1   5   5       79.01       98.51      1.18 o 
   2   5   5     1367.04     1338.69      8.22 o 
   3   5   5      308.00      301.48      4.29 o 
   4   5   5        8.20       12.91      1.08 o 
   5   5   5       13.13       15.10      1.67 o 
   0   6   5       39.35       60.20      4.26 o 
   1   6   5      611.68      644.11      7.45 o 
   2   6   5      930.78      896.33      7.26 o 
   3   6   5     2056.86     2169.82     10.06 o 
   4   6   5       97.99      101.49      1.61 o 
   5   6   5       54.64       55.50      1.91 o 
   0   7   5      858.23      870.68      7.93 o 
   1   7   5       55.66       57.00      0.99 o 
   2   7   5     1505.49     1506.76     14.49 o 
   3   7   5      202.90      201.83      2.02 o 
   4   7   5      313.38      345.83      6.03 o 
   5   7   5       11.47       10.91      1.75 o 
   0   8   5      169.41      156.98      2.70 o 
   1   8   5      262.10      262.63     18.78 o 
   2   8   5      381.14      367.67      3.36 o 
   3   8   5      115.15      129.15      1.89 o 
   4   8   5      178.09      177.89      3.42 o 
   0   9   5        7.79        7.65      1.07 o 
   1   9   5      395.90      406.61      7.49 o 
   2   9   5       40.97       36.55      1.58 o 
   3   9   5       37.92       34.84      1.91 o 
   4   9   5       15.26       10.48      1.39 o 
   0  10   5      271.72      277.40      5.75 o 
   1  10   5       53.13       49.15      2.02 o 
   2  10   5       17.69       17.58      1.60 o 
   3  10   5       40.50       31.50      2.52 o 
   1  11   5        2.88        2.49      0.69 o 
   2  11   5        4.77        1.89      0.54 o 
   3  11   5      167.41      185.19      8.33 o 
   0  12   5      108.64       94.09      4.61 o 
   1  12   5       65.49       62.43      4.37 o 
   2  12   5        1.60        2.47      0.92 o 
   0   0   6      507.95      480.19      2.04 o 
   1   0   6      155.86      133.23      0.74 o 
   2   0   6     1380.50     1264.79     24.41 o 
   3   0   6     1015.57     1030.11     19.12 o 
   4   0   6      106.92       96.26      1.60 o 
   5   0   6       50.25       49.28      2.00 o 
   6   0   6        1.75        1.91      0.82 o 
   0   1   6     1730.22     1692.36     11.85 o 
   1   1   6      259.97      224.29      2.00 o 
   2   1   6      469.44      497.09      3.76 o 
   3   1   6       96.56       92.61      2.74 o 
   4   1   6      486.26      483.20      4.97 o 
   5   1   6      243.86      229.41      2.91 o 
   6   1   6       22.28       17.70      2.44 o 
   0   2   6      819.44      773.30      6.66 o 
   1   2   6     3501.09     3339.75     13.90 o 
   2   2   6     3652.27     3685.27     16.03 o 
   3   2   6       93.23       91.54      1.57 o 
   4   2   6       97.81       89.17      1.50 o 
   5   2   6      160.79      162.09      2.12 o 
   6   2   6        6.82        5.47      0.94 o 
   0   3   6      240.69      252.28      1.09 o 
   1   3   6     3994.21     4092.20     23.86 o 
   2   3   6       10.33       27.81      2.51 o 
   3   3   6     1692.55     1757.87     16.73 o 
   4   3   6     1181.66     1165.68      9.33 o 
   5   3   6      342.56      332.08      5.48 o 
   6   3   6        4.92        3.35      0.72 o 
   0   4   6     3660.21     3666.30     22.07 o 
   1   4   6     1008.16     1012.22      6.50 o 
   2   4   6     1114.76     1168.68      4.75 o 
   3   4   6      280.32      258.65      5.74 o 
   4   4   6      188.62      170.91      1.94 o 
   5   4   6       21.04       19.51      2.44 o 
   0   5   6      269.27      278.07      6.02 o 
   1   5   6      402.29      485.36      2.90 o 
   2   5   6     2326.56     2482.66     17.13 o 
   3   5   6     2149.72     2184.33     17.69 o 
   4   5   6      221.56      210.75      2.46 o 
   5   5   6       10.48       10.13      1.40 o 
   0   6   6     2484.70     2677.49     58.64 o 
   1   6   6      364.28      375.30      3.27 o 
   2   6   6     2765.91     2777.39     37.55 o 
   3   6   6      212.58      239.91      5.11 o 
   4   6   6      167.56      172.98      1.97 o 
   5   6   6        4.52        2.09      0.65 o 
   0   7   6     1293.77     1398.22     12.57 o 
   1   7   6      327.97      343.53      2.51 o 
   2   7   6      690.62      684.61     14.13 o 
   3   7   6      158.65      168.59      2.08 o 
   4   7   6       83.69       77.19      4.47 o 
   5   7   6       16.53       11.20      1.56 o 
   0   8   6       16.26       18.21      3.39 o 
   1   8   6      837.72      887.88     11.37 o 
   2   8   6       74.68       44.74     10.29 o 
   3   8   6      342.48      357.13      3.79 o 
   4   8   6      125.15      118.77      3.73 o 
   0   9   6       12.70       10.44      1.70 o 
   1   9   6      311.91      323.20      6.19 o 
   2   9   6       85.13       87.02      1.84 o 
   3   9   6        1.20        0.88      0.46 o 
   4   9   6       28.31       16.25      2.28 o 
   0  10   6       38.92       40.60      4.38 o 
   1  10   6       33.48       31.70      1.68 o 
   2  10   6       12.30        9.72      1.25 o 
   3  10   6       69.29       60.93      2.76 o 
   0  11   6      133.13      139.12      6.08 o 
   1  11   6       62.60       59.68      1.90 o 
   2  11   6       39.86       34.90      2.41 o 
   3  11   6      144.92      134.47      2.91 o 
   0  12   6        4.13        3.00      1.78 o 
   1  12   6      183.93      204.74      4.25 o 
   2  12   6       43.41       33.69      3.81 o 
   1   0   7      249.13      202.57      1.36 o 
   2   0   7       12.55       39.79      1.59 o 
   3   0   7      372.17      338.56      4.04 o 
   4   0   7       45.00       43.27      1.41 o 
   5   0   7      103.06       94.57      2.18 o 
   6   0   7        6.74        8.48      1.81 o 
   0   1   7      221.31      216.25      1.87 o 
   1   1   7     3511.80     3338.36     14.36 o 
   2   1   7     1059.27      969.87      4.84 o 
   3   1   7      290.27      269.06      2.36 o 
   4   1   7       17.96       23.21      1.79 o 
   5   1   7       30.30       23.03      1.79 o 
   6   1   7        4.01        3.06      0.76 o 
   0   2   7      103.72      102.88      0.68 o 
   1   2   7      776.31      774.76      4.68 o 
   2   2   7      416.46      461.79      5.81 o 
   3   2   7      825.11      845.26      5.68 o 
   4   2   7      431.01      449.18      3.81 o 
   5   2   7       13.05       11.95      1.24 o 
   6   2   7       48.31       44.44      2.38 o 
   0   3   7       92.30       86.21      0.98 o 
   1   3   7      545.78      525.48      3.33 o 
   2   3   7      843.82      834.11      5.54 o 
   3   3   7      391.88      380.96      3.16 o 
   4   3   7        1.60        3.15      0.64 o 
   5   3   7       19.38       17.71      1.96 o 
   0   4   7     1565.18     1569.60     17.57 o 
   1   4   7     3179.78     3268.74     17.29 o 
   2   4   7      804.76      910.66      6.74 o 
   3   4   7     2546.15     2727.19     26.41 o 
   4   4   7      143.46      142.48      1.80 o 
   5   4   7       67.21       69.27      1.96 o 
   0   5   7      696.89      727.00      8.45 o 
   1   5   7      365.98      415.17      5.24 o 
   2   5   7      924.53      954.44      8.97 o 
   3   5   7      447.85      404.92      6.87 o 
   4   5   7       17.68       14.59      1.21 o 
   5   5   7       15.48       16.03      1.44 o 
   0   6   7      297.95      342.74     18.72 o 
   1   6   7      586.88      584.43      5.02 o 
   2   6   7      998.20     1075.04     14.96 o 
   3   6   7       64.69       55.60      1.90 o 
   4   6   7       65.53       56.58      1.34 o 
   5   6   7       30.32       32.07      2.23 o 
   0   7   7      122.43      139.04      4.58 o 
   1   7   7      120.11      123.32      1.47 o 
   2   7   7      469.75      446.64      5.83 o 
   3   7   7      443.23      447.37      3.74 o 
   4   7   7      280.25      285.17      4.23 o 
   5   7   7       12.90        8.74      1.06 o 
   0   8   7      140.02      139.64      2.13 o 
   1   8   7      180.65      183.30      5.18 o 
   2   8   7      516.05      497.97      4.32 o 
   3   8   7       29.05       24.06      2.73 o 
   4   8   7      181.23      179.96      3.22 o 
   0   9   7       12.45       11.55      1.50 o 
   1   9   7       29.50       26.19      2.51 o 
   2   9   7       42.60       40.15      1.13 o 
   3   9   7       62.32       59.21      1.79 o 
   4   9   7      168.81      170.25      3.01 o 
   0  10   7        0.21        0.49      0.73 o 
   1  10   7       80.07       77.57      2.09 o 
   2  10   7       85.64       84.91      2.18 o 
   3  10   7       61.95       63.59      2.76 o 
   0  11   7       35.47       30.34      2.53 o 
   1  11   7       47.11       40.81      3.04 o 
   2  11   7       54.24       51.78      2.52 o 
   3  11   7        3.57        5.55      1.67 o 
   0  12   7       60.19       50.27      6.75 o 
   1  12   7       40.50       20.19      6.26 o 
   2  12   7       63.76       70.72      2.85 o 
   0   0   8     3030.54     2773.64     22.14 o 
   1   0   8      242.74      230.78      1.10 o 
   2   0   8     1635.44     1366.18     27.21 o 
   3   0   8      311.94      300.27     11.69 o 
   4   0   8        0.45        0.87      0.69 o 
   5   0   8      173.05      177.46      3.27 o 
   6   0   8       22.32       12.12      4.53 o 
   0   1   8      210.78      187.87      2.36 o 
   1   1   8      956.83      909.15      5.44 o 
   2   1   8      455.78      413.53      2.25 o 
   3   1   8      384.72      351.83      2.69 o 
   4   1   8       80.49       74.41      1.35 o 
   5   1   8      146.30      143.91      2.07 o 
   6   1   8       20.54       12.75      2.30 o 
   0   2   8     2426.83     2390.01     12.97 o 
   1   2   8      144.78      180.16      2.50 o 
   2   2   8     1838.58     1856.83      8.83 o 
   3   2   8       88.70       80.27      1.28 o 
   4   2   8      596.25      611.91      5.66 o 
   5   2   8      213.63      224.28      4.65 o 
   6   2   8       19.31       13.23      2.91 o 
   0   3   8      737.64      707.04      3.24 o 
   1   3   8      822.26      739.17      3.69 o 
   2   3   8       87.59       83.23      1.35 o 
   3   3   8      206.49      205.63      2.47 o 
   4   3   8       89.93       88.19      1.69 o 
   5   3   8      193.09      196.08      3.36 o 
   0   4   8     2035.68     2075.05     21.16 o 
   1   4   8     1383.33     1359.58      7.21 o 
   2   4   8      462.26      476.93      3.67 o 
   3   4   8       66.60       79.65     10.10 o 
   4   4   8        5.45        7.21      0.91 o 
   5   4   8       20.05       21.25      2.04 o 
   0   5   8     1362.64     1329.40     14.31 o 
   1   5   8       84.48       86.79      1.30 o 
   2   5   8     1252.81     1249.87      6.52 o 
   3   5   8       86.51      111.06      2.14 o 
   4   5   8      268.35      253.59      2.97 o 
   5   5   8       17.37       10.08      1.48 o 
   0   6   8      559.84      595.48      6.86 o 
   1   6   8       41.63       46.05      1.57 o 
   2   6   8      710.92      735.13     10.02 o 
   3   6   8      804.67      777.02     12.41 o 
   4   6   8      259.10      253.75      3.02 o 
   5   6   8        0.21        1.01      0.57 o 
   0   7   8     1519.49     1583.44     19.79 o 
   1   7   8      428.30      420.93      2.65 o 
   2   7   8       36.20       44.81      1.43 o 
   3   7   8      105.09       85.61      2.26 o 
   4   7   8      132.54      117.04      2.70 o 
   5   7   8       17.24       10.16      1.57 o 
   0   8   8       20.07       17.64      2.22 o 
   1   8   8      760.22      805.05      8.03 o 
   2   8   8      325.48      298.26      2.49 o 
   3   8   8      413.68      430.71      3.60 o 
   4   8   8      190.78      212.19      3.23 o 
   0   9   8       74.70       71.99      1.96 o 
   1   9   8      179.49      184.09      5.05 o 
   2   9   8       25.59       18.82      1.78 o 
   3   9   8       29.46       30.72      2.53 o 
   4   9   8       24.97       15.71      3.49 o 
   0  10   8        2.55        1.41      1.36 o 
   1  10   8      241.47      231.75      4.42 o 
   2  10   8       76.29       79.53      2.19 o 
   3  10   8       51.41       47.15      2.41 o 
   0  11   8       43.53       34.78      4.55 o 
   1  11   8       55.86       46.42      3.05 o 
   2  11   8        4.92        3.28      0.88 o 
   3  11   8       26.41       25.72      3.54 o 
   0  12   8      284.74      272.65      5.77 o 
   1  12   8      244.98      267.19      3.60 o 
   2  12   8       41.31       42.99      6.97 o 
   1   0   9        4.24        7.80      0.45 o 
   2   0   9      343.78      342.55      2.95 o 
   3   0   9     1631.45     1600.39     38.06 o 
   4   0   9       49.66       46.82      1.88 o 
   5   0   9       53.17       46.06      2.21 o 
   6   0   9       46.03       45.84      5.57 o 
   0   1   9      112.75       99.00      1.93 o 
   1   1   9     6104.51     5979.65     33.70 o 
   2   1   9      669.38      624.49      4.93 o 
   3   1   9       39.51       39.77      1.32 o 
   4   1   9      338.11      336.64      2.91 o 
   5   1   9       16.62       19.01      1.49 o 
   6   1   9       40.59       43.24      2.29 o 
   0   2   9      828.78      778.54      6.75 o 
   1   2   9     6955.59     6888.59     38.65 o 
   2   2   9      147.00      144.92      1.99 o 
   3   2   9      690.04      663.25      4.93 o 
   4   2   9      449.49      464.27      4.31 o 
   5   2   9      961.02     1053.30     20.31 o 
   6   2   9        9.65        5.87      1.02 o 
   0   3   9       28.33       32.57      0.54 o 
   1   3   9      114.22      118.76      1.86 o 
   2   3   9     2752.33     2831.06     12.68 o 
   3   3   9      121.18      119.43      1.78 o 
   4   3   9      251.68      267.97      3.28 o 
   5   3   9      305.11      318.35      4.50 o 
   0   4   9     1429.69     1311.07     16.76 o 
   1   4   9       23.91       38.36      1.07 o 
   2   4   9      127.69      137.54      1.39 o 
   3   4   9      289.26      295.87      4.07 o 
   4   4   9      904.87      931.06      7.41 o 
   5   4   9       21.57       18.39      2.30 o 
   0   5   9      820.09      865.09      5.23 o 
   1   5   9      155.81      150.54      1.60 o 
   2   5   9      128.67      127.12      1.34 o 
   3   5   9     2517.21     2632.43     23.09 o 
   4   5   9      108.91      105.71      2.00 o 
   5   5   9        9.03        8.14      1.09 o 
   0   6   9       67.25       83.29      5.16 o 
   1   6   9      397.87      407.98      2.64 o 
   2   6   9      245.32      247.69      2.85 o 
   3   6   9       36.17       59.65      5.19 o 
   4   6   9       75.58       71.85      1.69 o 
   5   6   9       41.72       34.20      1.96 o 
   0   7   9      994.22     1014.55     16.43 o 
   1   7   9      131.68      136.71      1.39 o 
   2   7   9      115.69      109.03      2.05 o 
   3   7   9      412.39      397.39      3.86 o 
   4   7   9        9.17        7.74      1.49 o 
   5   7   9       48.85       48.59      2.36 o 
   0   8   9      279.65      294.99      2.91 o 
   1   8   9      230.80      234.51      7.95 o 
   2   8   9       46.34       41.18      2.19 o 
   3   8   9       65.05       58.51      1.50 o 
   4   8   9      329.65      345.61      5.83 o 
   0   9   9       47.03       40.31      2.45 o 
   1   9   9      324.57      332.81      3.68 o 
   2   9   9       58.96       52.06      1.47 o 
   3   9   9        1.52        2.48      0.88 o 
   4   9   9       76.80       69.63      2.22 o 
   0  10   9       98.73       99.48      1.83 o 
   1  10   9       69.21       64.29      1.99 o 
   2  10   9       14.59        9.57      1.03 o 
   3  10   9       11.31       13.66      1.48 o 
   0  11   9       14.92       13.41      2.34 o 
   1  11   9        4.10        2.00      0.73 o 
   2  11   9       70.35       74.95      3.12 o 
   3  11   9       10.62        7.76      1.54 o 
   0  12   9      136.05      139.66      4.29 o 
   1  12   9       13.97        9.57      1.59 o 
   0   0  10     5223.99     5124.16     60.78 o 
   1   0  10      349.58      313.82      2.24 o 
   2   0  10     1601.36     1543.07     17.38 o 
   3   0  10     1058.76     1033.61     27.68 o 
   4   0  10      494.64      475.54      5.33 o 
   5   0  10       33.85       31.26      8.67 o 
   6   0  10       23.68       14.13      4.09 o 
   0   1  10     1826.49     1750.11     19.74 o 
   1   1  10       40.53       52.34      2.01 o 
   2   1  10      681.84      654.98      4.46 o 
   3   1  10       21.94       20.62      1.05 o 
   4   1  10      296.33      296.23      2.75 o 
   5   1  10      744.88      800.00     11.66 o 
   6   1  10      217.44      225.05      4.50 o 
   0   2  10     3755.11     3754.48     38.06 o 
   1   2  10     6820.69     6732.01     54.96 o 
   2   2  10       11.68       18.30      1.03 o 
   3   2  10       14.35       15.40      1.00 o 
   4   2  10     1332.45     1376.87     10.37 o 
   5   2  10      608.38      629.84     11.11 o 
   0   3  10      336.91      302.07      1.61 o 
   1   3  10     2064.56     2111.64     11.75 o 
   2   3  10      342.54      338.06      7.77 o 
   3   3  10      169.45      153.84      2.06 o 
   4   3  10     1791.70     1831.94     17.03 o 
   5   3  10       94.87       99.85      2.26 o 
   0   4  10     5568.56     5536.11     35.46 o 
   1   4  10      592.15      559.23      5.84 o 
   2   4  10      158.37      163.36      1.74 o 
   3   4  10     1961.82     1966.51     22.33 o 
   4   4  10      567.03      583.18      5.01 o 
   5   4  10      173.43      184.25      3.07 o 
   0   5  10      595.32      701.39     10.42 o 
   1   5  10      572.17      602.33      5.02 o 
   2   5  10      135.79      131.46      1.71 o 
   3   5  10      260.35      251.22      8.96 o 
   4   5  10      125.12      118.17      1.88 o 
   5   5  10       16.50       12.23      1.48 o 
   0   6  10     1712.32     1839.25     27.92 o 
   1   6  10      189.81      186.01      1.58 o 
   2   6  10       25.16       20.00      1.42 o 
   3   6  10     1397.31     1411.85     25.09 o 
   4   6  10      119.29      117.37      2.03 o 
   5   6  10        1.17        1.24      0.52 o 
   1   7  10       94.30       85.63      1.14 o 
   2   7  10       14.26       18.53      1.37 o 
   3   7  10      109.60       97.58      1.51 o 
   4   7  10      198.96      205.38      4.04 o 
   5   7  10        3.49        2.48      0.70 o 
   0   8  10       22.92       18.79      2.18 o 
   1   8  10      391.69      392.67      3.67 o 
   2   8  10       48.53       44.05      1.53 o 
   3   8  10       13.32       12.18      1.21 o 
   4   8  10      336.92      332.43      7.84 o 
   0   9  10       16.41       15.29      1.94 o 
   1   9  10       15.26       13.06      2.29 o 
   2   9  10      138.75      141.88      2.58 o 
   3   9  10       38.46       35.33      1.93 o 
   4   9  10      133.41      134.61      3.65 o 
   0  10  10        0.01        0.09      0.62 o 
   1  10  10        7.76        6.29      0.86 o 
   2  10  10       59.56       59.89      2.13 o 
   3  10  10        4.63        2.61      0.95 o 
   0  11  10        0.02        0.04      0.53 o 
   1  11  10       60.97       50.49      3.16 o 
   2  11  10       95.44       96.22      2.46 o 
   0  12  10       65.78       50.21     10.49 o 
   1  12  10       21.74       12.58      2.59 o 
   1   0  11     1027.94      928.92      5.81 o 
   2   0  11      296.67      332.23      4.31 o 
   3   0  11        0.53        3.05      0.72 o 
   4   0  11      220.40      229.54      4.12 o 
   5   0  11      638.25      658.07     12.66 o 
   6   0  11       66.44       67.81      3.67 o 
   0   1  11     2603.88     2494.18     22.82 o 
   1   1  11      669.62      640.02      4.10 o 
   2   1  11     1181.70     1259.17      7.78 o 
   3   1  11       93.97       81.11      1.32 o 
   4   1  11      337.26      330.16      4.20 o 
   5   1  11      267.75      276.48      4.66 o 
   0   2  11     1496.64     1397.51     18.15 o 
   1   2  11     1109.62     1189.86      6.25 o 
   2   2  11      635.43      656.69      3.53 o 
   3   2  11       82.12       78.27      2.14 o 
   4   2  11      439.62      447.27      4.27 o 
   5   2  11      170.52      175.57      3.31 o 
   0   3  11        0.55        8.69      1.00 o 
   1   3  11     2752.95     2882.76     19.97 o 
   2   3  11     1699.03     1782.23     26.92 o 
   3   3  11      247.64      238.75      2.10 o 
   4   3  11      138.02      146.14      3.23 o 
   5   3  11      281.80      294.37      4.44 o 
   0   4  11      151.93      124.45      3.17 o 
   1   4  11      529.55      582.28      3.21 o 
   2   4  11      346.48      353.48      2.37 o 
   3   4  11      252.34      252.35      5.84 o 
   4   4  11       19.18       25.36      1.91 o 
   5   4  11       57.58       54.22      1.78 o 
   0   5  11     1308.32     1435.77     10.22 o 
   1   5  11      284.96      306.90      2.99 o 
   2   5  11       66.49       63.13      0.99 o 
   3   5  11      658.24      694.75      5.53 o 
   4   5  11      156.30      163.77      2.00 o 
   5   5  11       43.01       36.58      1.27 o 
   0   6  11     1302.51     1391.28     21.48 o 
   1   6  11       46.95       45.61      1.32 o 
   2   6  11       48.05       40.45      1.22 o 
   3   6  11     1022.22     1030.88     12.56 o 
   4   6  11       83.50       83.49      2.12 o 
   5   6  11        7.27        4.74      1.13 o 
   0   7  11       24.40       24.59      4.03 o 
   1   7  11       78.70       75.32      0.92 o 
   2   7  11      143.11      109.65      2.60 o 
   3   7  11       28.08       28.28      1.81 o 
   4   7  11      353.67      355.32      5.41 o 
   0   8  11      176.70      183.80      2.49 o 
   1   8  11      363.32      378.45      4.81 o 
   2   8  11       77.98       73.60      2.44 o 
   3   8  11       31.13       28.50      1.98 o 
   4   8  11       17.15       10.43      1.45 o 
   0   9  11      146.14      147.50      3.15 o 
   1   9  11      589.02      590.08      7.29 o 
   2   9  11       66.51       64.59      1.90 o 
   3   9  11       62.74       64.46      2.74 o 
   4   9  11      138.77      136.93      3.13 o 
   0  10  11       11.15       10.84      2.40 o 
   1  10  11      105.71      103.63      2.47 o 
   2  10  11       38.37       39.81      1.99 o 
   3  10  11      104.11      108.39      3.56 o 
   0  11  11       21.98       22.04      3.63 o 
   1  11  11       67.84       63.24      2.03 o 
   2  11  11      192.91      201.02      4.45 o 
   0  12  11        9.73        5.50      2.66 o 
   1  12  11       93.25       86.66      4.78 o 
   0   0  12       11.79       12.91      0.79 o 
   1   0  12      512.78      604.26      7.42 o 
   2   0  12      557.90      570.36      3.60 o 
   3   0  12      154.87      160.31      5.28 o 
   4   0  12      164.21      202.68      9.88 o 
   5   0  12      381.52      383.50     19.60 o 
   0   1  12       47.78       55.81      3.18 o 
   1   1  12     1014.58     1030.30      6.94 o 
   2   1  12     3874.97     4258.99     33.87 o 
   3   1  12      276.64      267.49      3.91 o 
   4   1  12       54.86       56.11      1.99 o 
   5   1  12       25.12       27.87      3.36 o 
   0   2  12      650.75      642.05     12.51 o 
   1   2  12     3408.15     3646.01     22.09 o 
   2   2  12      107.84      123.02      1.44 o 
   3   2  12      805.19      816.13      7.80 o 
   4   2  12       97.06       97.47      2.30 o 
   5   2  12      146.12      142.04      2.51 o 
   0   3  12      234.85      177.15      1.66 o 
   1   3  12      903.41      908.93      6.69 o 
   2   3  12      684.07      720.90      9.09 o 
   3   3  12      111.95      116.46      1.75 o 
   4   3  12       81.56       87.22      3.46 o 
   5   3  12      494.41      508.01      9.41 o 
   0   4  12        2.58        4.02      0.48 o 
   1   4  12      415.94      400.23      2.92 o 
   2   4  12       86.46       85.91      1.28 o 
   3   4  12        7.25       10.68      0.98 o 
   4   4  12       45.74       40.73      2.64 o 
   5   4  12       32.29       32.48      1.61 o 
   0   5  12     1388.98     1392.67     14.89 o 
   1   5  12      541.73      539.34      5.30 o 
   2   5  12       60.25       55.50      0.75 o 
   3   5  12      343.05      351.59      4.35 o 
   4   5  12       46.66       49.82      1.78 o 
   5   5  12       25.95       23.27      1.78 o 
   0   6  12      382.09      414.89      7.35 o 
   1   6  12      132.86      131.19      2.44 o 
   2   6  12       12.77       16.52      1.06 o 
   3   6  12      157.07      151.60      2.85 o 
   4   6  12      250.14      257.86      3.81 o 
   5   6  12       79.49       89.69      1.56 o 
   0   7  12       18.48       22.10      2.10 o 
   1   7  12      214.47      202.67      3.32 o 
   2   7  12      168.92      155.61      2.97 o 
   3   7  12      121.96      124.63      1.87 o 
   4   7  12      186.80      186.05      3.60 o 
   0   8  12       80.65       66.87      2.95 o 
   1   8  12      295.58      296.37      6.67 o 
   2   8  12      521.52      508.63      4.97 o 
   3   8  12      422.16      439.60      5.54 o 
   4   8  12      127.18      134.87      4.71 o 
   0   9  12       47.57       49.42      4.90 o 
   1   9  12      424.76      428.06      4.61 o 
   2   9  12       60.74       51.55      1.25 o 
   3   9  12       90.29       83.11      1.97 o 
   4   9  12       51.92       53.43      2.69 o 
   0  10  12      454.70      459.17     11.40 o 
   1  10  12      288.75      284.25      6.05 o 
   2  10  12       46.72       39.47      1.89 o 
   3  10  12      240.62      270.42      8.57 o 
   0  11  12      176.92      189.08     17.69 o 
   1  11  12       54.61       48.30      3.85 o 
   2  11  12      131.59      143.11      4.78 o 
   0  12  12      242.24      266.37      5.50 o 
   1  12  12       85.24       78.39      2.88 o 
   1   0  13       79.07       88.57      1.24 o 
   2   0  13       72.22       54.73      1.28 o 
   3   0  13       39.35       41.42      3.75 o 
   4   0  13     3599.73     3582.45     58.59 o 
   5   0  13       29.96       24.88      6.35 o 
   1   1  13    11457.30    12302.61    267.86 o 
   2   1  13      384.75      387.86      4.64 o 
   3   1  13     2279.10     2275.36     21.44 o 
   4   1  13      738.27      733.45     12.06 o 
   5   1  13      158.37      153.25      3.88 o 
   0   2  13        5.33        7.66      1.93 o 
   1   2  13       75.79       76.09      2.52 o 
   2   2  13      212.83      250.93      2.44 o 
   3   2  13       87.17       78.99      5.39 o 
   4   2  13      610.75      618.54      7.74 o 
   5   2  13      157.07      161.61      3.26 o 
   0   3  13       63.31       51.50      1.00 o 
   1   3  13      146.20      120.88      1.21 o 
   2   3  13      491.23      476.13      4.33 o 
   3   3  13      714.43      732.76      5.59 o 
   4   3  13       90.02       91.64      1.72 o 
   5   3  13      263.83      270.85      4.67 o 
   0   4  13      168.77      157.44      2.47 o 
   1   4  13      419.26      461.41      6.90 o 
   2   4  13      103.72      104.52      0.95 o 
   3   4  13      281.75      275.34      1.97 o 
   4   4  13      165.57      163.88      2.28 o 
   5   4  13       53.96       52.95      1.29 o 
   0   5  13      867.55      947.96     19.30 o 
   1   5  13       36.75       37.40      2.26 o 
   2   5  13      162.99      145.97      1.85 o 
   3   5  13        2.30        2.33      0.52 o 
   4   5  13      711.85      781.23      7.12 o 
   5   5  13        8.81        7.94      1.00 o 
   0   6  13        1.51        1.20      0.54 o 
   1   6  13      504.12      517.14      3.35 o 
   2   6  13        8.50        8.54      1.17 o 
   3   6  13       52.68       51.09      1.45 o 
   4   6  13      228.06      233.65      3.55 o 
   5   6  13       61.10       51.40      3.12 o 
   0   7  13      177.65      170.39      3.78 o 
   1   7  13      180.49      179.34      1.59 o 
   2   7  13      342.57      337.62      3.57 o 
   3   7  13       84.45       85.47      2.24 o 
   4   7  13       16.95       12.44      1.65 o 
   0   8  13       55.94       63.58      2.55 o 
   1   8  13      273.19      262.45      5.82 o 
   2   8  13      330.36      321.33      4.15 o 
   3   8  13      344.25      364.91      7.47 o 
   4   8  13      222.98      230.44      2.93 o 
   0   9  13      486.26      488.19      7.42 o 
   1   9  13      131.26      118.81      1.96 o 
   2   9  13        5.69        3.27      0.61 o 
   3   9  13       14.43        9.60      1.84 o 
   4   9  13      131.15      137.41      3.51 o 
   0  10  13      224.92      201.55      7.12 o 
   1  10  13       63.62       59.50      2.46 o 
   2  10  13       52.64       52.49      2.45 o 
   3  10  13      212.66      220.66      3.21 o 
   0  11  13        5.81        8.02      3.28 o 
   1  11  13      168.98      163.22      4.22 o 
   2  11  13        0.77        0.58      0.53 o 
   0  12  13      108.09       98.43     10.82 o 
   1  12  13        6.92        4.23      1.26 o 
   0   0  14      995.94      980.79      8.06 o 
   1   0  14      101.79      155.33     11.11 o 
   2   0  14      500.09      488.22      6.16 o 
   3   0  14     1098.84     1085.64      9.79 o 
   4   0  14     2864.17     2905.15     32.23 o 
   5   0  14      687.50      744.81     12.97 o 
   0   1  14      368.47      347.88    118.72 o 
   1   1  14      443.32      473.64     18.05 o 
   2   1  14      314.02      304.50      4.26 o 
   3   1  14     2154.66     2161.63     21.66 o 
   4   1  14     1990.03     2051.65     13.94 o 
   5   1  14      557.25      577.91      9.28 o 
   0   2  14      122.42      120.80      1.19 o 
   1   2  14      143.89      138.38      1.79 o 
   2   2  14       58.16       58.04      0.94 o 
   3   2  14     2119.87     2122.33     14.93 o 
   4   2  14       17.62       15.62      1.47 o 
   5   2  14      443.18      472.83      4.60 o 
   0   3  14     1133.78     1135.78     15.78 o 
   1   3  14      630.69      619.30      3.51 o 
   2   3  14      120.69      114.30      3.22 o 
   3   3  14      534.27      523.19      4.61 o 
   4   3  14       51.71       55.49      1.65 o 
   5   3  14       48.63       37.18      3.76 o 
   0   4  14      986.01     1037.97      9.20 o 
   1   4  14     1057.72     1085.53      6.83 o 
   2   4  14      161.79      156.24      2.01 o 
   3   4  14      238.34      235.39      2.29 o 
   4   4  14      129.70      136.09      1.88 o 
   5   4  14       12.39       10.36      1.20 o 
   0   5  14      617.52      598.10     12.70 o 
   1   5  14     3018.87     3038.88     27.37 o 
   2   5  14       51.93       57.59      1.63 o 
   3   5  14       93.47       94.09      1.73 o 
   4   5  14       63.16       61.46      2.61 o 
   5   5  14       19.07       12.02      1.57 o 
   0   6  14      347.38      371.65      4.36 o 
   1   6  14      212.82      218.05      3.84 o 
   2   6  14      231.80      233.23      1.57 o 
   3   6  14       47.97       50.69      1.58 o 
   4   6  14      123.21      129.50      2.62 o 
   5   6  14        6.41        4.12      0.69 o 
   0   7  14      290.90      316.05      4.98 o 
   1   7  14       18.99       14.30      1.04 o 
   2   7  14      308.63      295.08      3.30 o 
   3   7  14       11.75       13.52      1.44 o 
   4   7  14      106.51      111.49      2.13 o 
   0   8  14      165.77      137.01      3.42 o 
   1   8  14      188.11      182.58      1.87 o 
   2   8  14      650.08      675.49      8.58 o 
   3   8  14      133.98      136.73      2.78 o 
   4   8  14        0.82        0.69      0.43 o 
   0   9  14       94.09       95.38      4.29 o 
   1   9  14       67.45       62.19      2.84 o 
   2   9  14      191.18      200.13      3.90 o 
   3   9  14      429.45      459.74      6.99 o 
   0  10  14       90.76       78.40      5.52 o 
   1  10  14      142.33      140.25      3.25 o 
   2  10  14       12.05        7.10      1.72 o 
   3  10  14      166.41      175.71      3.94 o 
   0  11  14       12.20        9.53      1.86 o 
   1  11  14       56.17       44.91      4.49 o 
   2  11  14       29.77       22.03      3.56 o 
   0  12  14       28.79       20.69      6.01 o 
   1  12  14       36.51       30.16      4.02 o 
   1   0  15     2769.54     2874.88     21.92 o 
   2   0  15     1202.78     1219.41     13.22 o 
   3   0  15      320.40      316.93     10.66 o 
   4   0  15       19.87       19.75      2.40 o 
   5   0  15       49.71       38.52     11.02 o 
   0   1  15      284.89      264.63      7.72 o 
   1   1  15      539.49      576.29     10.59 o 
   2   1  15      671.19      664.27      8.21 o 
   3   1  15      872.32      891.60      7.68 o 
   4   1  15      376.86      393.06      4.63 o 
   5   1  15      112.56      110.52      2.69 o 
   0   2  15       12.85       26.82      1.20 o 
   1   2  15      640.01      663.97      4.79 o 
   2   2  15      533.14      488.00      3.59 o 
   3   2  15     1858.81     1894.93     12.40 o 
   4   2  15      186.12      194.82      2.66 o 
   5   2  15       66.51       64.41      4.88 o 
   0   3  15       15.67       12.06      1.24 o 
   1   3  15      533.07      559.32      4.08 o 
   2   3  15      916.26      902.69      7.37 o 
   3   3  15      418.35      424.63      3.81 o 
   4   3  15       39.53       33.21      1.59 o 
   5   3  15      112.66      114.04      2.39 o 
   0   4  15      912.45      948.41     12.01 o 
   1   4  15     1689.15     1685.03     16.65 o 
   2   4  15     2004.89     2139.54     27.97 o 
   3   4  15     1031.77     1055.06      8.01 o 
   4   4  15        9.15       11.32      1.21 o 
   5   4  15       36.96       36.68      1.57 o 
   0   5  15      170.19      154.01      3.29 o 
   1   5  15      485.49      503.55      4.21 o 
   2   5  15       15.10       14.45      1.56 o 
   3   5  15      154.25      151.11      2.46 o 
   4   5  15      227.15      224.16      3.23 o 
   5   5  15      121.33      121.41      3.17 o 
   0   6  15      201.88      214.47      5.84 o 
   1   6  15      619.14      639.23      4.67 o 
   2   6  15       35.90       25.14      2.44 o 
   3   6  15       39.88       43.74      1.61 o 
   4   6  15       88.36       89.67      2.55 o 
   5   6  15       48.16       33.96      3.14 o 
   0   7  15      399.62      408.62      8.25 o 
   1   7  15       14.37       13.22      0.92 o 
   2   7  15      393.75      398.03      4.61 o 
   3   7  15      207.22      217.35      3.07 o 
   4   7  15      101.48      104.51      3.22 o 
   0   8  15       73.14       79.18      2.26 o 
   1   8  15      121.30      118.75      1.83 o 
   2   8  15       81.93       86.07      3.21 o 
   3   8  15      166.60      162.27      3.13 o 
   4   8  15       21.58       20.56      2.26 o 
   0   9  15      275.96      283.18      5.85 o 
   1   9  15        3.49        1.81      0.48 o 
   2   9  15       78.70       69.09      3.11 o 
   3   9  15      436.07      487.57      7.51 o 
   0  10  15      161.35      170.06      5.84 o 
   1  10  15      185.69      197.59      4.74 o 
   2  10  15       79.72       71.57      2.75 o 
   3  10  15      104.00      113.80      3.40 o 
   0  11  15       26.79       16.52      3.28 o 
   1  11  15       94.67       94.03      4.68 o 
   2  11  15       22.22       15.04      3.00 o 
   0  12  15        1.87        3.19      1.94 o 
   0   0  16     3010.76     3420.00     33.66 o 
   1   0  16      164.02      134.81      2.79 o 
   2   0  16     1570.83     1496.20     11.50 o 
   3   0  16       11.58       16.96      2.16 o 
   4   0  16      160.38      159.93      3.90 o 
   5   0  16       36.92       25.98      4.45 o 
   0   1  16      557.22      629.29      7.96 o 
   1   1  16       92.61       92.21      1.54 o 
   2   1  16      573.73      585.13      3.84 o 
   3   1  16      270.72      259.43      3.29 o 
   4   1  16      140.31      130.07      2.55 o 
   5   1  16        1.65        1.17      0.73 o 
   0   2  16      304.81      370.82      6.95 o 
   1   2  16       41.81       42.30      2.24 o 
   2   2  16     2289.70     2293.47     21.41 o 
   3   2  16      297.43      307.51      2.95 o 
   4   2  16       33.88       32.58      1.99 o 
   5   2  16       96.05       98.87      2.65 o 
   0   3  16      225.36      225.30      5.32 o 
   1   3  16      528.85      542.08     12.80 o 
   2   3  16      127.95      140.40      3.46 o 
   3   3  16       85.26       90.68      2.74 o 
   4   3  16      240.38      235.58      2.64 o 
   5   3  16       23.17       24.25      2.57 o 
   0   4  16      146.84      128.98      2.26 o 
   1   4  16      193.94      184.30      5.21 o 
   2   4  16      899.79      881.18      7.79 o 
   3   4  16       53.33       52.59      1.88 o 
   4   4  16       98.22      103.93      2.04 o 
   5   4  16       42.15       45.20      1.72 o 
   0   5  16        0.56        0.98      0.47 o 
   1   5  16      420.73      431.02      2.89 o 
   2   5  16       39.40       37.51      1.40 o 
   3   5  16       11.40       12.02      1.07 o 
   4   5  16       79.09       75.97      1.65 o 
   5   5  16       80.44       95.70      3.15 o 
   0   6  16        7.56        5.41      1.14 o 
   1   6  16      919.43      909.92      8.46 o 
   2   6  16      456.25      483.75     17.07 o 
   3   6  16       86.34       87.13      1.57 o 
   4   6  16       25.70       27.40      2.19 o 
   0   7  16       14.10       13.34      3.90 o 
   1   7  16       93.86       89.97      2.36 o 
   2   7  16      166.23      174.51      3.51 o 
   3   7  16       87.64       91.19      1.94 o 
   4   7  16      167.53      185.90      2.62 o 
   0   8  16        7.29        4.61      1.02 o 
   1   8  16       15.32       10.39      2.24 o 
   2   8  16      137.03      148.17      2.26 o 
   3   8  16       28.06       26.35      2.36 o 
   4   8  16      105.74      109.20      2.01 o 
   0   9  16      257.13      253.69      9.88 o 
   1   9  16       10.46        8.69      1.05 o 
   2   9  16        1.25        2.23      0.54 o 
   3   9  16       18.97       19.77      2.07 o 
   0  10  16       29.34       17.96      3.77 o 
   1  10  16      101.44      104.24      2.27 o 
   2  10  16       46.64       47.23      1.81 o 
   3  10  16      304.75      342.80      6.92 o 
   0  11  16       40.44       45.93      4.98 o 
   1  11  16       63.45       51.94      3.43 o 
   2  11  16       35.25       27.33      3.98 o 
   1   0  17        9.87        7.02      0.70 o 
   2   0  17        3.12        4.71      0.86 o 
   3   0  17        0.61        1.67      1.15 o 
   4   0  17       47.66       50.76      2.78 o 
   5   0  17       19.22       18.31      3.10 o 
   0   1  17       92.42       93.34      3.00 o 
   1   1  17      177.00      173.12      1.48 o 
   2   1  17      460.90      480.39      3.02 o 
   3   1  17      737.06      718.69      4.42 o 
   4   1  17       89.44       95.15      2.08 o 
   5   1  17       23.33       22.29      2.84 o 
   0   2  17     1299.99     1385.69     11.30 o 
   1   2  17      164.25      179.84      1.97 o 
   2   2  17      215.95      209.34      7.31 o 
   3   2  17      343.32      348.39      3.13 o 
   4   2  17       17.45       15.10      1.53 o 
   5   2  17       74.11       71.36      2.32 o 
   0   3  17      484.49      514.95      3.35 o 
   1   3  17      421.31      423.06      3.15 o 
   2   3  17      601.52      630.68      4.59 o 
   3   3  17       57.88       55.15      1.52 o 
   4   3  17      173.88      177.48      2.06 o 
   5   3  17       12.76        7.02      1.16 o 
   0   4  17       11.16       10.29      1.15 o 
   1   4  17      912.97      922.27      9.54 o 
   2   4  17       41.02       68.45      5.55 o 
   3   4  17      489.80      478.86      4.32 o 
   4   4  17      196.24      204.45      2.49 o 
   5   4  17       10.17        7.31      0.99 o 
   0   5  17      282.92      284.12      8.19 o 
   1   5  17      932.15      920.09     10.64 o 
   2   5  17       17.88       12.28      1.44 o 
   3   5  17      221.99      224.91      2.72 o 
   4   5  17       33.60       32.41      1.33 o 
   5   5  17      123.15      128.44      3.22 o 
   0   6  17        3.43        4.55      0.57 o 
   1   6  17      380.07      365.68      4.34 o 
   2   6  17      840.59      822.14      7.82 o 
   3   6  17       73.18       74.97      1.91 o 
   4   6  17      101.80      101.57      2.03 o 
   0   7  17      341.61      319.19      4.16 o 
   1   7  17      693.68      671.94      6.07 o 
   2   7  17      163.30      161.94      2.76 o 
   3   7  17       75.38       76.71      1.80 o 
   4   7  17      160.37      170.38      2.54 o 
   0   8  17      131.10      115.01      1.85 o 
   1   8  17      336.92      318.44      5.17 o 
   2   8  17      135.21      141.43      2.27 o 
   3   8  17      158.54      157.08      2.73 o 
   4   8  17       96.19       86.71      2.82 o 
   0   9  17       94.79       76.66      2.38 o 
   1   9  17       18.74       11.90      1.26 o 
   2   9  17      130.77      136.32      2.69 o 
   3   9  17      270.67      278.78      3.35 o 
   0  10  17        2.67        1.60      0.56 o 
   1  10  17       17.38        6.49      1.44 o 
   2  10  17       80.78       89.95      4.86 o 
   0  11  17      346.21      332.20      6.87 o 
   1  11  17        2.00        1.58      0.48 o 
   2  11  17       41.52       37.14      2.72 o 
   0   0  18     2610.37     2643.89     16.42 o 
   1   0  18       11.30       17.70      2.30 o 
   2   0  18        0.12        2.34      1.03 o 
   3   0  18      471.29      477.16      3.98 o 
   4   0  18       53.74       44.22      2.41 o 
   5   0  18      157.64      159.67      4.78 o 
   0   1  18       36.46       33.69      2.84 o 
   1   1  18       61.99       57.98      0.94 o 
   2   1  18      292.22      284.36      2.16 o 
   3   1  18       14.99       16.13      1.60 o 
   4   1  18       34.76       31.71      1.44 o 
   5   1  18       21.87       18.33      2.80 o 
   0   2  18     2182.52     2190.07     74.30 o 
   1   2  18      170.29      179.66      2.14 o 
   2   2  18      843.84      806.20      8.96 o 
   3   2  18      745.20      717.05      4.61 o 
   4   2  18      135.72      136.04      2.95 o 
   5   2  18       30.93       23.08      2.72 o 
   0   3  18       39.96       32.89      1.30 o 
   1   3  18      950.55     1001.79      8.71 o 
   2   3  18      584.90      546.76      4.21 o 
   3   3  18      195.38      182.25      2.74 o 
   4   3  18        6.47        5.32      1.02 o 
   5   3  18        9.68        5.68      2.48 o 
   0   4  18     1054.13     1021.43     15.16 o 
   1   4  18     1874.27     1860.03     13.05 o 
   2   4  18     1070.63     1032.17      8.63 o 
   3   4  18       72.85       66.44      1.94 o 
   4   4  18      360.55      385.56      5.08 o 
   5   4  18        4.68        2.92      0.90 o 
   0   5  18        6.75        6.06      0.64 o 
   1   5  18      290.86      161.18     52.99 o 
   2   5  18     1364.00     1358.93     11.59 o 
   3   5  18        3.62        3.15      0.57 o 
   4   5  18        0.43        3.08      0.93 o 
   5   5  18       37.98       37.81      2.65 o 
   0   6  18        2.45        3.22      0.65 o 
   1   6  18     1564.47     1545.26     20.18 o 
   2   6  18      230.70      214.49      2.92 o 
   3   6  18       59.66       56.97      1.86 o 
   4   6  18       19.89       15.93      1.93 o 
   0   7  18        1.47        0.78      0.43 o 
   1   7  18      149.00      122.58      1.81 o 
   2   7  18      296.83      313.26      3.46 o 
   3   7  18      125.27      130.13      2.30 o 
   4   7  18       24.99       19.19      2.16 o 
   0   8  18        0.13        5.69      3.27 o 
   1   8  18      147.71      140.43      2.92 o 
   2   8  18      215.18      208.78      3.18 o 
   3   8  18        9.75        7.27      1.20 o 
   4   8  18       87.71       87.23      2.00 o 
   0   9  18        2.46        1.80      0.82 o 
   1   9  18        1.13        0.89      0.57 o 
   2   9  18       58.42       52.55      1.52 o 
   3   9  18       81.72       81.21      1.87 o 
   0  10  18       26.05       23.48      2.25 o 
   1  10  18       64.81       61.86      1.66 o 
   2  10  18       15.24        9.09      1.54 o 
   0  11  18        5.90       10.74      2.19 o 
   1  11  18        7.50        4.60      0.80 o 
   1   0  19      462.77      494.41     12.20 o 
   2   0  19      133.65      128.92      1.37 o 
   3   0  19      471.09      450.61      6.29 o 
   4   0  19      114.00      109.70      4.48 o 
   5   0  19      144.18      155.81      5.25 o 
   0   1  19       61.81       50.36      2.49 o 
   1   1  19      234.95      244.26      2.54 o 
   2   1  19      487.89      490.28      5.44 o 
   3   1  19      656.87      644.30     10.33 o 
   4   1  19       12.65        8.07      1.38 o 
   5   1  19       64.82       62.86      1.94 o 
   0   2  19       65.92       95.47      3.67 o 
   1   2  19      330.03      344.31      5.54 o 
   2   2  19      582.01      564.50      7.63 o 
   3   2  19      739.72      756.02      7.55 o 
   4   2  19      555.72      585.19      6.80 o 
   5   2  19       53.99       53.03      2.18 o 
   0   3  19     1275.57     1217.90     19.94 o 
   1   3  19      543.88      528.76      8.60 o 
   2   3  19     1445.65     1533.19      9.78 o 
   3   3  19      251.70      256.29      2.72 o 
   4   3  19      158.72      156.79      3.09 o 
   5   3  19      135.53      146.08      2.98 o 
   0   4  19       71.04       63.61      3.44 o 
   1   4  19      347.30      338.92      4.54 o 
   2   4  19     1204.58     1211.70     18.33 o 
   3   4  19      666.19      655.99      5.23 o 
   4   4  19      144.61      159.99      2.94 o 
   5   4  19       38.08       37.67      3.14 o 
   0   5  19       91.96       86.56      2.35 o 
   1   5  19     2315.63     2266.65     18.53 o 
   2   5  19      637.94      639.68      6.63 o 
   3   5  19      190.18      191.28      2.23 o 
   4   5  19      187.35      193.65      3.03 o 
   0   6  19        6.49        5.85      0.68 o 
   1   6  19      916.74      925.75      8.68 o 
   2   6  19      636.89      645.82      9.18 o 
   3   6  19        9.52        7.38      0.97 o 
   4   6  19       26.53       22.24      1.82 o 
   0   7  19      558.99      564.84      7.46 o 
   1   7  19      525.94      514.85      5.65 o 
   2   7  19      545.87      567.57      7.39 o 
   3   7  19       66.94       65.55      1.58 o 
   4   7  19       64.10       66.43      1.82 o 
   0   8  19      560.02      581.12      7.83 o 
   1   8  19      166.07      164.90      2.14 o 
   2   8  19      132.57      117.63      2.83 o 
   3   8  19       93.17       91.56      2.28 o 
   0   9  19      222.44      234.21      7.08 o 
   1   9  19       26.11       27.62      2.01 o 
   2   9  19       78.24       79.10      1.81 o 
   3   9  19       92.38       84.72      3.12 o 
   0  10  19        1.52        0.56      1.20 o 
   1  10  19       67.11       63.83      1.59 o 
   2  10  19       46.04       44.66      2.65 o 
   0  11  19       13.03       10.51      2.91 o 
   1  11  19        2.05        1.71      0.60 o 
   0   0  20      589.71      618.28      9.87 o 
   1   0  20     1083.47     1042.59     19.11 o 
   2   0  20       91.98       76.21      4.45 o 
   3   0  20       19.89       19.35      2.39 o 
   4   0  20       96.75       99.17      2.68 o 
   5   0  20       36.44       34.18      3.28 o 
   0   1  20      635.31      651.59     10.11 o 
   1   1  20       43.20       30.36      3.38 o 
   2   1  20       74.27       80.23      3.34 o 
   3   1  20      368.53      379.64      3.88 o 
   4   1  20      143.20      143.89      2.43 o 
   5   1  20       31.52       32.22      1.85 o 
   0   2  20      375.50      362.68      3.59 o 
   1   2  20      517.12      509.46      6.52 o 
   2   2  20      140.70      144.25      2.09 o 
   3   2  20      655.89      615.58      5.75 o 
   4   2  20       27.02       26.60      2.27 o 
   5   2  20       18.95       14.45      1.84 o 
   0   3  20     1198.58     1108.13     19.51 o 
   1   3  20      612.53      642.32      5.99 o 
   2   3  20       47.08       50.71      1.39 o 
   3   3  20      186.09      179.00      2.20 o 
   4   3  20      220.88      225.99      3.49 o 
   5   3  20       69.10       69.63      1.93 o 
   0   4  20      386.84      392.83      3.63 o 
   1   4  20      255.95      241.49      1.89 o 
   2   4  20      376.66      364.66      3.53 o 
   3   4  20       34.30       33.27      1.78 o 
   4   4  20      202.36      202.69      3.37 o 
   5   4  20      177.77      190.53      3.70 o 
   0   5  20      162.05      150.74      2.29 o 
   1   5  20     1600.34     1614.17     28.66 o 
   2   5  20      164.74      159.68      2.92 o 
   3   5  20      113.64      120.63      1.80 o 
   4   5  20       80.42       74.62      2.50 o 
   0   6  20       35.76       36.26      1.32 o 
   1   6  20      252.21      245.33      4.24 o 
   2   6  20      117.64      117.30      2.26 o 
   3   6  20       78.00       78.47      1.55 o 
   4   6  20      283.24      317.63      3.72 o 
   0   7  20      249.29      249.32      6.11 o 
   1   7  20      121.96      120.59      2.85 o 
   2   7  20      632.12      667.63      7.50 o 
   3   7  20      131.05      128.94      2.26 o 
   4   7  20       43.22       44.07      2.73 o 
   0   8  20      436.74      467.02     14.68 o 
   1   8  20       32.05       27.34      1.95 o 
   2   8  20      149.00      149.35      3.02 o 
   3   8  20       97.90      104.05      1.78 o 
   0   9  20        9.75       10.61      2.43 o 
   1   9  20       43.11       40.91      1.90 o 
   2   9  20       21.35       18.06      2.17 o 
   3   9  20       13.56        7.22      1.55 o 
   0  10  20       31.64       33.62      3.59 o 
   1  10  20       28.52       25.80      1.42 o 
   2  10  20        0.61        0.76      0.49 o 
   0  11  20       63.46       56.97      3.31 o 
   1  11  20       20.03       13.34      2.28 o 
   1   0  21      232.99      235.39      7.34 o 
   2   0  21      194.17      177.78      2.12 o 
   3   0  21        0.36        0.65      1.40 o 
   4   0  21       18.72       10.32      7.61 o 
   5   0  21        1.75        1.42      1.75 o 
   0   1  21      779.30      794.49     12.19 o 
   1   1  21      303.53      320.00      5.56 o 
   2   1  21      345.85      351.83      3.38 o 
   3   1  21      146.60      153.97      2.54 o 
   4   1  21       46.63       39.32      2.53 o 
   5   1  21       17.47        7.77      2.43 o 
   0   2  21      681.63      681.24      5.41 o 
   1   2  21      395.12      387.35      2.91 o 
   2   2  21       28.12       24.45      1.64 o 
   3   2  21       15.28       12.06      1.02 o 
   4   2  21       12.63       11.19      1.35 o 
   5   2  21       13.13       10.45      1.45 o 
   0   3  21      987.30      942.29     27.13 o 
   1   3  21       70.44       61.26      2.11 o 
   2   3  21      138.69      129.32      1.76 o 
   3   3  21      128.70      123.24      2.35 o 
   4   3  21      153.75      163.94      3.09 o 
   5   3  21        1.05        1.08      0.70 o 
   0   4  21       15.79       16.54      2.17 o 
   1   4  21      265.19      250.95      1.95 o 
   2   4  21      141.10      129.96      2.56 o 
   3   4  21       12.32        9.21      0.94 o 
   4   4  21       37.30       30.55      2.40 o 
   0   5  21        3.37        1.90      0.57 o 
   1   5  21       38.56       28.91      9.48 o 
   2   5  21      590.22      579.71      4.55 o 
   3   5  21        4.47        5.00      0.56 o 
   4   5  21      130.25      133.93      2.54 o 
   0   6  21       14.93       12.92      1.52 o 
   1   6  21       82.57       71.12      1.90 o 
   2   6  21       92.55       84.08      1.55 o 
   3   6  21       39.83       37.31      1.99 o 
   4   6  21       25.58       23.20      2.37 o 
   0   7  21      717.54      712.30      9.45 o 
   1   7  21      297.86      289.75      3.79 o 
   2   7  21      272.79      310.06      5.20 o 
   3   7  21      111.86      123.19      2.39 o 
   4   7  21      268.41      285.99      4.63 o 
   0   8  21      236.65      243.18      4.10 o 
   1   8  21      127.53      123.32      2.01 o 
   2   8  21      100.20       99.35      2.61 o 
   3   8  21      108.72      118.12      2.35 o 
   0   9  21      281.88      278.05      8.40 o 
   1   9  21       94.83      100.01      2.80 o 
   2   9  21       38.26       37.40      2.20 o 
   3   9  21      191.20      198.99      4.28 o 
   0  10  21        5.94        4.34      1.38 o 
   1  10  21      135.73      129.07      2.22 o 
   2  10  21       51.65       59.04      1.44 o 
   0  11  21       50.39       40.85      7.39 o 
   0   0  22       61.92       60.97      1.83 o 
   1   0  22      933.87      947.63     18.51 o 
   2   0  22       34.05       28.81      1.36 o 
   3   0  22        1.38        1.80      1.00 o 
   4   0  22      249.21      240.26      5.14 o 
   5   0  22       82.24       91.59      3.07 o 
   0   1  22      484.51      434.58     29.13 o 
   1   1  22      380.85      394.07      4.99 o 
   2   1  22      364.24      335.14      2.38 o 
   3   1  22       65.03       53.92      4.05 o 
   4   1  22      138.25      140.16      2.82 o 
   5   1  22      113.44      116.72      2.17 o 
   0   2  22      123.44      117.52     17.11 o 
   1   2  22      283.78      276.09      5.01 o 
   2   2  22       10.47       12.99      1.01 o 
   3   2  22        3.27        2.45      0.62 o 
   4   2  22      118.00      124.82      2.23 o 
   5   2  22       50.44       49.76      2.50 o 
   0   3  22       64.44       76.17     11.14 o 
   1   3  22      149.71      135.09      1.74 o 
   2   3  22       86.78       76.07      1.50 o 
   3   3  22      335.39      282.12      2.70 o 
   4   3  22      138.10      142.72      2.54 o 
   5   3  22      132.73      133.86      2.89 o 
   0   4  22     1082.88     1043.55     61.16 o 
   1   4  22       69.73       61.94      2.85 o 
   2   4  22      952.77      922.22      7.17 o 
   3   4  22      221.89      210.09      3.06 o 
   4   4  22       20.96       19.76      1.74 o 
   0   5  22       31.73       27.35      1.94 o 
   1   5  22     1510.64     1509.67     17.06 o 
   2   5  22       10.46       15.70      1.23 o 
   3   5  22        9.01        3.31      0.61 o 
   4   5  22        6.51        3.43      0.82 o 
   0   6  22       61.88       64.90      1.48 o 
   1   6  22       27.01       25.64      2.39 o 
   2   6  22      252.07      228.59      2.25 o 
   3   6  22       29.24       27.41      1.52 o 
   4   6  22       15.74       14.63      1.87 o 
   0   7  22      478.59      504.47     36.32 o 
   1   7  22       97.00      107.34      2.50 o 
   2   7  22       87.70       79.41      1.53 o 
   3   7  22      177.11      160.78      2.97 o 
   0   8  22      753.98      806.63     41.06 o 
   1   8  22       63.37       72.66      1.31 o 
   2   8  22       72.39       68.15      1.78 o 
   3   8  22       16.75       11.88      1.77 o 
   0   9  22      500.82      495.35     27.68 o 
   1   9  22       10.97        9.03      2.05 o 
   2   9  22        3.28        2.63      0.53 o 
   0  10  22       69.44       72.19      2.61 o 
   1  10  22      112.28      104.64      5.45 o 
   2  10  22        5.09        3.92      0.81 o 
   1   0  23        2.00       10.15      2.69 o 
   2   0  23       74.11       87.84      4.33 o 
   3   0  23       51.08       40.46      2.24 o 
   4   0  23      111.59      105.05      3.17 o 
   5   0  23       16.44       10.17      2.41 o 
   0   1  23      457.66      447.76      7.59 o 
   1   1  23     2321.50     2412.52     47.98 o 
   2   1  23      176.08      155.49      1.72 o 
   3   1  23      229.13      211.38      2.71 o 
   4   1  23      223.00      213.45      3.73 o 
   5   1  23       71.91       71.50      2.72 o 
   0   2  23      915.56      854.96     16.25 o 
   1   2  23     1196.81     1202.24     13.51 o 
   2   2  23       58.80       50.15      1.20 o 
   3   2  23      357.69      339.32      3.49 o 
   4   2  23       36.58       31.37      2.34 o 
   5   2  23      205.99      229.92      3.80 o 
   0   3  23     5526.74     5666.63    114.27 o 
   1   3  23       51.79       53.06      1.41 o 
   2   3  23      136.51      129.50      2.16 o 
   3   3  23      401.84      374.19      3.94 o 
   4   3  23       77.33       81.30      1.85 o 
   0   4  23     4167.92     4296.77     46.96 o 
   1   4  23      862.26      882.89      8.40 o 
   2   4  23      183.39      182.43      4.18 o 
   3   4  23      129.47      118.36      1.82 o 
   4   4  23       93.24       99.48      2.05 o 
   0   5  23      106.22       95.70      2.21 o 
   1   5  23      648.18      627.08     10.27 o 
   2   5  23       77.46       71.11      1.18 o 
   3   5  23       24.20       19.34      1.75 o 
   4   5  23       34.86       30.61      2.87 o 
   0   6  23       19.28       19.20      2.16 o 
   1   6  23      841.10      850.91      8.80 o 
   2   6  23       31.14       24.70      2.04 o 
   3   6  23       96.95       97.91      1.82 o 
   4   6  23        0.21        0.82      0.72 o 
   0   7  23     2436.48     2544.20     23.21 o 
   1   7  23      198.69      192.92      3.03 o 
   2   7  23      132.80      126.58      2.67 o 
   3   7  23       21.66       10.31      1.49 o 
   0   8  23       16.66       16.14      7.14 o 
   1   8  23       56.89       53.17      1.44 o 
   2   8  23       21.03       16.53      1.99 o 
   3   8  23       14.16        9.18      1.88 o 
   0   9  23       65.30       52.60      3.23 o 
   1   9  23       64.06       62.23      1.55 o 
   2   9  23        5.42        3.00      0.77 o 
   0  10  23       33.61       26.06      2.57 o 
   1  10  23      231.04      239.33      5.11 o 
   0   0  24        0.07        0.62      0.47 o 
   1   0  24      975.83      992.63     14.24 o 
   2   0  24       72.15       79.30      6.52 o 
   3   0  24       34.79       31.27      2.89 o 
   4   0  24       23.27       26.61      5.63 o 
   0   1  24       74.56       75.09      1.83 o 
   1   1  24      990.00     1019.66     13.94 o 
   2   1  24      202.46      188.79      4.98 o 
   3   1  24        3.13        4.04      0.97 o 
   4   1  24       37.49       32.87      2.09 o 
   0   2  24     5471.43     5607.33     65.27 o 
   1   2  24     1504.02     1418.66     11.93 o 
   2   2  24      461.20      435.67      4.20 o 
   3   2  24       40.20       32.49      2.69 o 
   4   2  24      119.59      134.45      2.54 o 
   1   3  24      284.07      265.53      2.06 o 
   2   3  24      130.69      109.52      2.17 o 
   3   3  24       65.78       46.83      3.33 o 
   4   3  24       47.06       48.23      1.94 o 
   0   4  24     2521.85     2505.09     75.56 o 
   1   4  24       76.91       67.10      3.69 o 
   2   4  24      177.70      174.18      1.93 o 
   3   4  24      153.00      124.66      1.90 o 
   4   4  24       56.86       43.42      3.01 o 
   0   5  24       12.30       12.85      1.90 o 
   1   5  24      213.81      204.22      6.19 o 
   2   5  24       82.96       81.48      1.29 o 
   3   5  24        0.15        0.85      0.42 o 
   4   5  24       53.39       50.86      1.95 o 
   0   6  24       98.90       94.23      1.82 o 
   1   6  24      346.30      352.82      6.12 o 
   2   6  24      120.96      126.22      1.99 o 
   3   6  24       39.93       30.09      2.30 o 
   4   6  24       66.82       69.92      4.11 o 
   0   7  24     1531.99     1656.11     13.64 o 
   1   7  24       28.84       24.27      2.89 o 
   2   7  24       93.70       80.28      2.23 o 
   3   7  24       23.72       21.68      2.33 o 
   0   8  24       74.80       78.16      2.35 o 
   1   8  24       19.80       16.44      1.35 o 
   2   8  24       29.92       31.03      2.07 o 
   3   8  24      112.55      110.70      2.55 o 
   0   9  24      563.95      585.57     13.75 o 
   1   9  24      275.38      300.67      4.13 o 
   2   9  24       43.22       49.39      1.41 o 
   0  10  24        0.01       -0.35      1.64 o 
   1  10  24      330.63      344.36      8.43 o 
   2   0  25      329.61      325.51      5.00 o 
   3   0  25      150.22      178.16      3.38 o 
   4   0  25       41.28       37.43      4.59 o 
   0   1  25        1.28        2.69      0.63 o 
   1   1  25      591.37      574.49      2.87 o 
   2   1  25     2351.16     2219.48     17.09 o 
   3   1  25       20.79       16.69      1.61 o 
   4   1  25       28.23       24.02      2.13 o 
   0   2  25       56.09       47.30      4.84 o 
   1   2  25     1270.57     1267.04     12.75 o 
   2   2  25      625.08      575.11      8.96 o 
   3   2  25      385.86      361.85      5.48 o 
   4   2  25       40.68       32.23      2.51 o 
   0   3  25      141.65      149.50      3.95 o 
   1   3  25      201.37      200.37      2.22 o 
   2   3  25       26.67       19.59      1.42 o 
   3   3  25      359.56      360.78      4.22 o 
   4   3  25        7.06        5.97      1.02 o 
   0   4  25       54.39       58.70      4.09 o 
   1   4  25       39.49       40.16      1.68 o 
   2   4  25       72.26       72.25      1.20 o 
   3   4  25      180.64      165.17      2.81 o 
   4   4  25       57.79       65.79      1.89 o 
   0   5  25       18.98       17.99      1.47 o 
   1   5  25      434.80      432.72      4.08 o 
   2   5  25       47.02       46.14      1.49 o 
   3   5  25       44.32       33.66      1.51 o 
   4   5  25       40.82       40.47      2.55 o 
   0   6  25      747.85      781.72     11.56 o 
   1   6  25      171.67      172.96      2.71 o 
   2   6  25       36.48       31.79      1.84 o 
   3   6  25       12.62        8.46      1.01 o 
   0   7  25      219.05      197.68     20.29 o 
   1   7  25      221.23      218.38      3.76 o 
   2   7  25      101.01       94.45      2.02 o 
   3   7  25       42.73       43.47      1.42 o 
   0   8  25      207.63      208.74      5.87 o 
   1   8  25       10.07        7.99      1.13 o 
   2   8  25       29.64       22.22      2.17 o 
   0   9  25      119.90      110.44      3.07 o 
   1   9  25      107.30      102.85      2.29 o 
   2   9  25      108.12      113.54      2.56 o 
   0  10  25       17.19        9.85      2.75 o 
   0   0  26     1742.14     1739.17     15.77 o 
   2   0  26       87.09       60.66      2.79 o 
   3   0  26        2.90        0.97      1.15 o 
   4   0  26      369.32      444.09      5.51 o 
   0   1  26       10.16       12.49      1.37 o 
   1   1  26      398.43      349.34      5.10 o 
   2   1  26       44.19       43.50      3.33 o 
   3   1  26       72.87       62.72      2.35 o 
   4   1  26       63.27       62.89      2.57 o 
   0   2  26       34.26       24.87      2.55 o 
   1   2  26      188.02      162.96     15.40 o 
   2   2  26       99.50      103.03      3.14 o 
   3   2  26       51.31       50.92      1.53 o 
   4   2  26        3.24        1.50      0.64 o 
   0   3  26        8.60       11.32      1.48 o 
   1   3  26      148.22      133.04      2.16 o 
   2   3  26       24.91       22.36      1.50 o 
   3   3  26       12.03       10.02      1.38 o 
   4   3  26       81.18       78.26      1.68 o 
   1   4  26       31.12       25.89      1.50 o 
   2   4  26       44.03       49.08      1.38 o 
   3   4  26       59.34       50.04      2.35 o 
   4   4  26        0.95        1.16      0.61 o 
   0   5  26      147.08      146.50      2.91 o 
   1   5  26       75.48       75.41      3.64 o 
   2   5  26      148.15      143.50      2.25 o 
   3   5  26       55.28       51.52      2.72 o 
   4   5  26       62.91       64.69      1.74 o 
   0   6  26      595.48      638.56     12.92 o 
   1   6  26        2.48        3.15      0.82 o 
   2   6  26        7.76        6.07      0.83 o 
   3   6  26        0.16       -0.02      0.78 o 
   0   7  26      298.61      336.18      8.04 o 
   1   7  26       75.24       66.28      1.60 o 
   2   7  26        3.81        3.59      0.84 o 
   3   7  26      134.87      146.58      2.37 o 
   0   8  26      277.57      292.98      7.13 o 
   1   8  26      154.53      162.95      3.61 o 
   2   8  26       10.75       13.62      1.24 o 
   0   9  26       20.61       20.10      3.92 o 
   1   9  26      229.16      248.88      3.35 o 
   1   0  27       59.10       63.02      2.48 o 
   2   0  27      100.79       97.91      4.79 o 
   3   0  27      172.42      151.08      3.14 o 
   4   0  27       64.10       71.23      2.32 o 
   0   1  27      330.85      324.18      5.41 o 
   1   1  27       11.46       14.22      1.33 o 
   2   1  27      402.74      396.71      4.14 o 
   3   1  27       98.83       89.00      1.70 o 
   4   1  27      572.82      624.73      3.34 o 
   0   2  27        8.33       11.82      1.71 o 
   1   2  27       16.49       21.21      1.79 o 
   2   2  27       50.69       58.62      1.84 o 
   3   2  27        2.54        0.84      0.48 o 
   4   2  27      166.56      176.16      2.00 o 
   0   3  27        1.99        1.58      0.47 o 
   1   3  27      165.42      158.94      3.08 o 
   2   3  27      123.57      118.09      1.55 o 
   3   3  27      160.32      159.71      3.15 o 
   4   3  27       37.26       30.82      2.68 o 
   0   4  27      604.50      583.02     10.79 o 
   1   4  27      484.60      500.92      6.19 o 
   2   4  27        0.34        0.79      0.36 o 
   3   4  27      113.24      120.95      2.22 o 
   4   4  27       22.55       13.34      2.42 o 
   0   5  27      507.78      521.83     11.03 o 
   1   5  27       37.47       33.23      1.34 o 
   2   5  27       77.36       69.03      2.02 o 
   3   5  27      144.81      148.56      2.85 o 
   0   6  27      242.53      254.64      8.08 o 
   1   6  27       11.34        9.49      1.44 o 
   2   6  27       90.66       97.75      1.84 o 
   3   6  27       24.96       19.40      2.81 o 
   0   7  27       74.85       74.39      3.25 o 
   1   7  27      125.74      127.77      3.35 o 
   2   7  27       97.80       95.77      1.78 o 
   3   7  27       68.37       65.60      4.38 o 
   0   8  27        4.58        3.59      1.46 o 
   1   8  27      230.85      240.51      6.47 o 
   2   8  27       17.25       17.88      1.55 o 
   0   9  27       24.24       13.35      4.20 o 
   1   9  27       25.59       20.25      2.16 o 
   0   0  28      867.45      920.48     13.41 o 
   1   0  28        8.04        4.92      1.30 o 
   2   0  28      955.04     1000.32     11.65 o 
   3   0  28        5.69        8.71      1.41 o 
   4   0  28       79.31       90.27      5.70 o 
   1   1  28      521.04      538.36      7.54 o 
   2   1  28      515.63      544.68      5.09 o 
   3   1  28      151.85      151.76      2.59 o 
   4   1  28       23.30       14.77      3.27 o 
   0   2  28      272.04      271.65      3.14 o 
   1   2  28      153.32      159.02      1.58 o 
   2   2  28      226.26      240.09      2.84 o 
   3   2  28       84.87       78.55      2.79 o 
   4   2  28       36.12       37.96      2.28 o 
   0   3  28        0.67        1.58      0.47 o 
   1   3  28       83.56       82.15      1.79 o 
   2   3  28       88.80       85.28      1.52 o 
   3   3  28      532.78      566.02      7.41 o 
   4   3  28       41.42       40.40      1.71 o 
   0   4  28        4.29        4.05      1.70 o 
   1   4  28       66.80       68.37      2.30 o 
   2   4  28      111.93      105.49      2.09 o 
   3   4  28       42.67       32.34      3.23 o 
   0   5  28       47.32       41.29      8.50 o 
   1   5  28       18.91       14.95      1.43 o 
   2   5  28      235.76      235.55      3.45 o 
   3   5  28       58.91       55.51      1.76 o 
   0   6  28        2.67        2.39      1.23 o 
   1   6  28       11.01        9.15      1.02 o 
   2   6  28       13.42       12.56      1.42 o 
   3   6  28       73.98       78.78      1.85 o 
   0   7  28        2.15        3.79      1.60 o 
   1   7  28      103.26      106.99      2.88 o 
   2   7  28       32.34       31.62      2.01 o 
   0   8  28      147.50      149.70      7.66 o 
   1   8  28       84.27       77.76      1.92 o 
   2   8  28        8.84        6.06      0.99 o 
   0   9  28       42.13       35.29      3.04 o 
   1   9  28       41.52       37.62      1.92 o 
   1   0  29      126.50      118.85      5.03 o 
   2   0  29      947.77      959.57     10.33 o 
   3   0  29        2.50        2.05      0.83 o 
   4   0  29      259.79      292.24      3.67 o 
   1   1  29      561.66      505.04      8.21 o 
   2   1  29     1595.28     1675.55     13.17 o 
   3   1  29      174.11      169.67      2.98 o 
   4   1  29       60.01       60.92      1.89 o 
   0   2  29      222.90      221.10      5.23 o 
   1   2  29      496.29      480.65      4.73 o 
   2   2  29      203.79      208.81      2.67 o 
   3   2  29      216.05      195.74      3.28 o 
   4   2  29       23.29       13.59      2.56 o 
   0   3  29      245.35      238.96      5.66 o 
   1   3  29      112.70      108.23      1.51 o 
   2   3  29       70.98       67.97      1.90 o 
   3   3  29      288.87      279.25      5.01 o 
   4   3  29       17.36       13.04      1.78 o 
   0   4  29      210.41      209.50      5.27 o 
   1   4  29       96.01       93.08      1.41 o 
   2   4  29      102.41       92.20      2.19 o 
   3   4  29      290.88      305.33      3.96 o 
   0   5  29      232.40      235.26      4.01 o 
   1   5  29      131.79      129.92      2.16 o 
   2   5  29      247.10      266.33      3.94 o 
   3   5  29       65.38       69.70      2.35 o 
   0   6  29       45.17       46.30      5.16 o 
   1   6  29       71.75       73.35      2.53 o 
   2   6  29       23.05       18.99      2.13 o 
   3   6  29       40.86       41.52      2.41 o 
   0   7  29      127.53      138.00      7.69 o 
   1   7  29       41.02       37.64      2.55 o 
   2   7  29        6.25        4.85      1.22 o 
   0   8  29        2.67        4.64      1.76 o 
   1   8  29      112.04      119.87      2.43 o 
   0   0  30      102.22       98.50      2.63 o 
   1   0  30        1.81        1.38      0.68 o 
   2   0  30      574.60      623.19     12.04 o 
   3   0  30       82.94       85.81      3.14 o 
   4   0  30       49.48       43.03      4.17 o 
   0   1  30        1.42        2.68      0.58 o 
   1   1  30      161.52      145.61      2.55 o 
   2   1  30       15.29       14.29      2.36 o 
   3   1  30       28.51       21.35      2.36 o 
   4   1  30       22.47       11.96      2.14 o 
   0   2  30       68.94       67.25      5.18 o 
   1   2  30       34.76       29.67      2.28 o 
   2   2  30       59.05       56.45      1.57 o 
   3   2  30      243.49      247.77      3.86 o 
   0   3  30      238.01      208.77      3.96 o 
   1   3  30      120.37      119.87      2.38 o 
   2   3  30       37.96       33.26      1.52 o 
   3   3  30      485.63      520.44      6.39 o 
   0   4  30      240.69      245.09      5.57 o 
   1   4  30      123.70      126.72      1.79 o 
   2   4  30        5.10        4.12      0.80 o 
   3   4  30       76.75       66.88      4.34 o 
   0   5  30        2.42        3.76      1.66 o 
   1   5  30       67.21       70.19      1.88 o 
   2   5  30       10.36        6.17      1.07 o 
   3   5  30       47.74       45.67      1.92 o 
   0   6  30        0.35        1.42      1.36 o 
   1   6  30       15.44       10.22      1.51 o 
   2   6  30      105.74      115.17      2.80 o 
   0   7  30      116.84      125.22      7.12 o 
   1   7  30       73.00       83.11      2.30 o 
   2   7  30       30.48       28.99      3.31 o 
   0   8  30      232.35      260.80      4.16 o 
   1   8  30       80.15       85.73      2.50 o 
   1   0  31      124.72      125.20      2.42 o 
   2   0  31       11.78        5.25      1.65 o 
   3   0  31       20.47       18.65      3.10 o 
   0   1  31       21.52       20.96      2.36 o 
   1   1  31      103.10      104.33      1.87 o 
   2   1  31       66.27       72.28      2.04 o 
   3   1  31       95.83      105.03      1.93 o 
   0   2  31      103.58      103.96      3.00 o 
   1   2  31       88.19       78.85      1.92 o 
   2   2  31       13.61       11.06      1.56 o 
   3   2  31       68.36       69.94      3.01 o 
   0   3  31      426.40      424.56      7.58 o 
   1   3  31       37.02       40.44      1.27 o 
   2   3  31       32.16       28.54      1.53 o 
   3   3  31      108.28      109.34      4.68 o 
   0   4  31       15.48       17.08      2.98 o 
   1   4  31        7.63        7.46      0.75 o 
   2   4  31       77.07       89.54      2.01 o 
   3   4  31       12.59        8.22      1.35 o 
   0   5  31       25.34       29.96      2.28 o 
   1   5  31      161.42      159.60      2.59 o 
   2   5  31      297.77      340.71     13.46 o 
   3   5  31       80.19       67.12      1.90 o 
   0   6  31        4.24        2.33      1.03 o 
   1   6  31      266.71      296.41      5.54 o 
   2   6  31       84.28       87.80      2.79 o 
   0   7  31       45.61       36.38      3.65 o 
   1   7  31       53.38       54.39      2.22 o 
   2   7  31       63.07       56.05      3.45 o 
   0   8  31       35.62       33.73      5.31 o 
   0   0  32      336.11      350.97      7.20 o 
   1   0  32        3.05        1.97      0.77 o 
   2   0  32       23.15       21.98      4.05 o 
   3   0  32        4.03        2.64      0.84 o 
   0   1  32      237.58      223.86      6.58 o 
   1   1  32       57.62       54.14      1.28 o 
   2   1  32       75.44       72.98      1.91 o 
   3   1  32        3.75        2.42      0.73 o 
   0   2  32      167.45      167.25      3.69 o 
   1   2  32       14.65       11.53      1.34 o 
   2   2  32      138.68      146.00      2.39 o 
   3   2  32      125.06      128.88      1.93 o 
   0   3  32       29.15       30.97      3.56 o 
   1   3  32       40.02       34.77      1.19 o 
   2   3  32       72.52       80.15      1.86 o 
   3   3  32      154.91      160.51      3.01 o 
   0   4  32       66.95       61.32      2.38 o 
   1   4  32       69.12       67.21      1.55 o 
   2   4  32       39.24       43.24      1.92 o 
   3   4  32      212.89      224.27      2.57 o 
   0   5  32       43.16       42.60      4.01 o 
   1   5  32      158.39      169.72      3.66 o 
   2   5  32      110.93      116.44      4.49 o 
   0   6  32        1.97        1.59      0.64 o 
   1   6  32      125.51      136.92      4.06 o 
   2   6  32       55.08       50.09      2.38 o 
   0   7  32        4.80        2.81      1.25 o 
   1   7  32        8.04        3.86      1.04 o 
   1   0  33      228.73      265.44      5.79 o 
   2   0  33       47.16       41.10      4.17 o 
   3   0  33        0.08        0.59      0.70 o 
   0   1  33      117.74      134.27      4.69 o 
   1   1  33      183.68      192.95      2.96 o 
   2   1  33       29.93       20.51      2.01 o 
   3   1  33       11.34        6.99      1.17 o 
   0   2  33      148.26      173.09      4.10 o 
   1   2  33      199.46      196.95      3.17 o 
   2   2  33        3.44        2.56      0.56 o 
   3   2  33      132.46      115.48      3.42 o 
   0   3  33       15.75       23.60      2.73 o 
   1   3  33       43.43       45.93      1.44 o 
   2   3  33       15.21       10.90      1.63 o 
   3   3  33      142.76      136.70      2.42 o 
   0   4  33      104.07      103.26      5.49 o 
   1   4  33        4.97        2.47      0.71 o 
   2   4  33       26.64       22.29      2.43 o 
   0   5  33        0.34        1.39      0.71 o 
   1   5  33        0.78        1.83      1.05 o 
   2   5  33       11.34        8.29      1.83 o 
   0   6  33        2.52        1.30      1.12 o 
   1   6  33       34.27       35.11      1.63 o 
   0   7  33        0.73        0.96      1.28 o 
   0   0  34      259.43      254.46      9.37 o 
   1   0  34        0.09        2.26      0.74 o 
   2   0  34       72.43       57.30      3.17 o 
   3   0  34       12.46        8.40      1.92 o 
   0   1  34      146.70      156.07      4.52 o 
   1   1  34       75.10       74.97      1.86 o 
   2   1  34        6.21        5.89      0.94 o 
   3   1  34       19.09        6.24      1.38 o 
   0   2  34      272.58      272.34      9.38 o 
   1   2  34      106.23       93.68      2.03 o 
   2   2  34        9.05        6.44      0.82 o 
   3   2  34      165.48      182.39      3.08 o 
   0   3  34       39.69       39.31      2.77 o 
   1   3  34       21.02       15.38      1.88 o 
   2   3  34       16.80       12.50      1.79 o 
   0   4  34      249.39      260.91      8.02 o 
   1   4  34      116.97      109.71      2.06 o 
   2   4  34        2.26        2.71      0.88 o 
   0   5  34        7.59        6.38      2.88 o 
   1   5  34       62.40       58.51      2.87 o 
   2   5  34       44.38       45.70      1.91 o 
   0   6  34        1.07        1.41      1.15 o 
   1   6  34      197.96      211.91      6.29 o 
   1   0  35        3.37        2.25      0.56 o 
   2   0  35        2.52        2.69      0.81 o 
   0   1  35      112.98      108.83      3.62 o 
   1   1  35       21.09       18.00      1.62 o 
   2   1  35       13.28        9.68      1.39 o 
   0   2  35      112.02      116.28      8.40 o 
   1   2  35       19.46       14.36      2.51 o 
   2   2  35       36.56       32.17      1.89 o 
   0   3  35       61.79       63.37      2.73 o 
   1   3  35        2.50        1.98      0.66 o 
   2   3  35       70.37       73.85      1.72 o 
   0   4  35       22.73       10.78      2.06 o 
   1   4  35      128.83      134.73      2.39 o 
   2   4  35      395.64      472.48      3.51 o 
   0   5  35       27.62       27.40      3.09 o 
   1   5  35      282.41      301.49     11.10 o 
   0   6  35       10.87        9.10      3.58 o 
   0   0  36      165.85      187.68      7.28 o 
   1   0  36       82.96       91.56      6.16 o 
   2   0  36        2.72        2.06      0.90 o 
   0   1  36       68.82       79.37      3.72 o 
   1   1  36      157.94      163.46      2.30 o 
   2   1  36       11.90        6.54      1.04 o 
   0   2  36      281.53      326.68      5.39 o 
   1   2  36       79.66       88.85      1.99 o 
   2   2  36       45.23       47.78      1.81 o 
   0   3  36      286.00      291.02      4.77 o 
   1   3  36      495.99      541.31      7.13 o 
   2   3  36       44.84       46.72      2.76 o 
   0   4  36        1.53        1.44      1.47 o 
   1   4  36      289.25      316.83      7.82 o 
   0   5  36      158.37      170.44      3.80 o 
   1   5  36       31.33       31.77      7.00 o 
   1   0  37       26.95       27.73      2.72 o 
   2   0  37      140.80      149.29      2.45 o 
   0   1  37      298.99      327.17      6.11 o 
   1   1  37       17.86       15.53      2.51 o 
   2   1  37      136.42      146.12      2.03 o 
   0   2  37       72.41       85.16      3.35 o 
   1   2  37       26.74       21.45      3.27 o 
   2   2  37       26.08       23.20      2.89 o 
   0   3  37       14.83       10.73      2.68 o 
   1   3  37      237.83      257.40     10.70 o 
   0   4  37        1.36        0.06      0.85 o 
   1   4  37       63.92       71.77      3.61 o 
   0   0  38       33.78       32.44      5.76 o 
   1   0  38       55.83       47.10      2.37 o 
   0   1  38        4.13        4.20      1.40 o 
   1   1  38       21.06       20.01      1.97 o 
   0   2  38        2.79        2.62      0.96 o 
   1   2  38       38.11       40.38      1.94 o 
   0   3  38        4.92        4.39      1.19 o 
   1   3  38       42.78       50.45      2.93 o 
   1   0  39        0.72        1.96      1.42 o 
   0   1  39        2.33        2.46      0.90 o 
   1   1  39       97.52      112.57      2.95 o 
   0   2  39        7.72        8.28      2.09 o 
                                                 
